# Supplementary material for: Association between the oxidative balance score and thyroid function: Results from the NHANES 2007–2012 and Mendelian randomization study
Source: PLoS One. 2024 Mar 18;19(3):e0298860. doi: 10.1371/journal.pone.0298860 (PMC10947682; doi:10.1371/journal.pone.0298860)
Supplement: S4 Table — (CSV) [file pone.0298860.s005.csv]

SNP	effect_allele.exposure	other_allele.exposure	effect_allele.outcome	other_allele.outcome	beta.exposure	beta.outcome	eaf.exposure	eaf.outcome	remove	palindromic	ambiguous	id.outcome	chr.outcome	pos.outcome	se.outcome	pval.outcome	samplesize.outcome	outcome	mr_keep.outcome	pval_origin.outcome	chr.exposure	pos.exposure	se.exposure	pval.exposure	samplesize.exposure	id.exposure	exposure	mr_keep.exposure	pval_origin.exposure	data_source.exposure	action	mr_keep	sd.outcome	sd.exposure	units.outcome	units.exposure	rsq.exposure	effective_n.exposure	rsq.outcome	effective_n.outcome	steiger_dir	steiger_pval	F.stat	r.exposure	r.outcome
rs10132280	C	A	C	A	0.0223	0.0121	0.6983	NA	FALSE	FALSE	FALSE	Zizgbw	14	25928179	0.0072	0.09432	49269	Free T4	TRUE	reported	14	25928179	0.0018	5.6e-35	795624	ieu-b-40	body mass index || id:ieu-b-40	TRUE	reported	igd	3	TRUE	1.59815673824566	1.60555964074836	NA	NA	0.000192874	795624	5.73e-05	49269	TRUE	0.173497504643325	0.491744889079377	0.000192874	5.73e-05
rs10169594	C	T	C	T	0.0121	-0.0052	0.3596	NA	FALSE	FALSE	FALSE	Zizgbw	2	41637688	0.0071	0.466	49269	Free T4	TRUE	reported	2	41637688	0.0018	2e-11	795624	ieu-b-40	body mass index || id:ieu-b-40	TRUE	reported	igd	3	TRUE	1.57596011688113	1.60555964074836	NA	NA	5.68e-05	795624	1.09e-05	49269	TRUE	0.361651689910296	0.144795611570224	5.68e-05	1.09e-05
rs10182181	G	A	G	A	0.0325	0.0083	0.4753	NA	FALSE	FALSE	FALSE	Zizgbw	2	25150296	0.0068	0.221	49269	Free T4	TRUE	reported	2	25150296	0.0016	6.7e-90	795624	ieu-b-40	body mass index || id:ieu-b-40	TRUE	reported	igd	3	TRUE	1.50937025278757	1.42716412510965	NA	NA	0.000518316	795624	3.02e-05	49269	TRUE	0.000198533992371173	1.321910860742	0.000518316	3.02e-05
rs10192119	G	T	G	T	0.0166	-0.0021	0.1673	NA	FALSE	FALSE	FALSE	Zizgbw	2	164581241	0.0092	0.8237	49269	Free T4	TRUE	reported	2	164581241	0.0022	3e-14	795624	ieu-b-40	body mass index || id:ieu-b-40	TRUE	reported	igd	3	TRUE	2.04208916553612	1.96235067202577	NA	NA	7.16e-05	795624	1.06e-06	49269	TRUE	0.109409301070705	0.182526747120222	7.16e-05	1.06e-06
rs10197031	C	T	C	T	0.0166	-0.0076	0.2834	NA	FALSE	FALSE	FALSE	Zizgbw	2	105454590	0.0073	0.3009	49269	Free T4	TRUE	reported	2	105454590	0.0019	1.9e-18	795624	ieu-b-40	body mass index || id:ieu-b-40	TRUE	reported	igd	3	TRUE	1.62035335961018	1.69475739856771	NA	NA	9.59e-05	795624	2.2e-05	49269	TRUE	0.271733535193457	0.244479615146375	9.59e-05	2.2e-05
rs10211055	C	T	C	T	0.0157	0.0016	0.3456	NA	FALSE	FALSE	FALSE	Zizgbw	2	229016917	0.0072	0.8269	49269	Free T4	TRUE	reported	2	229016917	0.0018	7.2e-18	795624	ieu-b-40	body mass index || id:ieu-b-40	TRUE	reported	igd	3	TRUE	1.59815673824566	1.60555964074836	NA	NA	9.56e-05	795624	1e-06	49269	TRUE	0.058668868481001	0.243714746565669	9.56e-05	1e-06
rs10248136	C	T	C	T	0.0097	-0.0049	0.4858	NA	FALSE	FALSE	FALSE	Zizgbw	7	39077397	0.0064	0.4448	49269	Free T4	TRUE	reported	7	39077397	0.0017	2e-08	795624	ieu-b-40	body mass index || id:ieu-b-40	TRUE	reported	igd	3	TRUE	1.42058376732947	1.51636188292901	NA	NA	4.09e-05	795624	1.19e-05	49269	TRUE	0.525762936552614	0.104261379354518	4.09e-05	1.19e-05
rs10259786	A	G	A	G	0.0114	0.0052	0.6463	NA	FALSE	FALSE	FALSE	Zizgbw	7	39444551	0.0068	0.4456	49269	Free T4	TRUE	reported	7	39444551	0.0018	4.1e-10	795624	ieu-b-40	body mass index || id:ieu-b-40	TRUE	reported	igd	3	TRUE	1.50937025278757	1.60555964074836	NA	NA	5.04e-05	795624	1.19e-05	49269	TRUE	0.431793631850485	0.12847979076607	5.04e-05	1.19e-05
rs10269783	A	G	A	G	0.0133	0.0084	0.3896	NA	FALSE	FALSE	FALSE	Zizgbw	7	49616203	0.0067	0.2079	49269	Free T4	TRUE	reported	7	49616203	0.0017	1.4e-15	795624	ieu-b-40	body mass index || id:ieu-b-40	TRUE	reported	igd	3	TRUE	1.48717363142304	1.51636188292901	NA	NA	7.69e-05	795624	3.19e-05	49269	TRUE	0.50137631691635	0.196038844297383	7.69e-05	3.19e-05
rs10408324	C	T	C	T	0.0124	-0.0026	0.7256	NA	FALSE	FALSE	FALSE	Zizgbw	19	51774806	0.0073	0.716	49269	Free T4	TRUE	reported	19	51774806	0.0019	9.5e-11	795624	ieu-b-40	body mass index || id:ieu-b-40	TRUE	reported	igd	3	TRUE	1.62035335961018	1.69475739856771	NA	NA	5.35e-05	795624	2.57e-06	49269	TRUE	0.218630145530724	0.136382740386867	5.35e-05	2.57e-06
rs10478110	C	A	C	A	0.01	-3e-04	0.4348	NA	FALSE	FALSE	FALSE	Zizgbw	5	112445734	0.0067	0.9681	49269	Free T4	TRUE	reported	5	112445734	0.0017	9.6e-09	795624	ieu-b-40	body mass index || id:ieu-b-40	TRUE	reported	igd	3	TRUE	1.48717363142304	1.51636188292901	NA	NA	4.35e-05	795624	4.07e-08	49269	TRUE	0.168460310992426	0.110889530425343	4.35e-05	4.07e-08
rs10492229	T	C	T	C	0.0142	0.0124	0.2268	NA	FALSE	FALSE	FALSE	Zizgbw	12	110602173	0.0078	0.1102	49269	Free T4	TRUE	reported	12	110602173	0.0019	7.7e-14	795624	ieu-b-40	body mass index || id:ieu-b-40	TRUE	reported	igd	3	TRUE	1.7313364664328	1.69475739856771	NA	NA	7.02e-05	795624	5.13e-05	49269	TRUE	0.793350835451518	0.178957537819155	7.02e-05	5.13e-05
rs10510419	G	T	G	T	0.0177	-2e-04	0.8584	NA	FALSE	FALSE	FALSE	Zizgbw	3	12426936	0.0091	0.9853	49269	Free T4	TRUE	reported	3	12426936	0.0023	2.2e-14	795624	ieu-b-40	body mass index || id:ieu-b-40	TRUE	reported	igd	3	TRUE	2.0198925441716	2.05154842984513	NA	NA	7.44e-05	795624	9.8e-09	49269	TRUE	0.0662708170264547	0.189665195705945	7.44e-05	9.8e-09
rs10518694	A	C	A	C	0.0146	0.0039	0.1424	NA	FALSE	FALSE	FALSE	Zizgbw	15	53072673	0.0097	0.6854	49269	Free T4	TRUE	reported	15	53072673	0.0025	3.3e-09	795624	ieu-b-40	body mass index || id:ieu-b-40	TRUE	reported	igd	3	TRUE	2.15307227235873	2.22994394548383	NA	NA	4.29e-05	795624	3.28e-06	49269	TRUE	0.307396701839013	0.109359954042028	4.29e-05	3.28e-06
rs1064213	A	G	A	G	0.012	0.0068	0.492	NA	FALSE	FALSE	FALSE	Zizgbw	2	198950240	0.0068	0.3132	49269	Free T4	TRUE	reported	2	198950240	0.0017	2.4e-12	795624	ieu-b-40	body mass index || id:ieu-b-40	TRUE	reported	igd	3	TRUE	1.50937025278757	1.51636188292901	NA	NA	6.26e-05	795624	2.03e-05	49269	TRUE	0.463100796070352	0.159582004577076	6.26e-05	2.03e-05
rs10733051	A	G	A	G	0.0097	0.0049	0.5198	NA	FALSE	FALSE	FALSE	Zizgbw	1	167280354	0.0065	0.4537	49269	Free T4	TRUE	reported	1	167280354	0.0016	2.9e-09	795624	ieu-b-40	body mass index || id:ieu-b-40	TRUE	reported	igd	3	TRUE	1.442780388694	1.42716412510965	NA	NA	4.62e-05	795624	1.15e-05	49269	TRUE	0.463181389228766	0.117772646865516	4.62e-05	1.15e-05
rs10742752	C	T	C	T	0.0124	0.0088	0.6159	NA	FALSE	FALSE	FALSE	Zizgbw	11	45438374	0.007	0.2131	49269	Free T4	TRUE	reported	11	45438374	0.0017	1.1e-13	795624	ieu-b-40	body mass index || id:ieu-b-40	TRUE	reported	igd	3	TRUE	1.55376349551661	1.51636188292901	NA	NA	6.69e-05	795624	3.21e-05	49269	TRUE	0.58821577256744	0.170544441153882	6.69e-05	3.21e-05
rs10750215	T	G	T	G	0.0108	0.0051	0.3883	NA	FALSE	FALSE	FALSE	Zizgbw	11	122505344	0.0067	0.4496	49269	Free T4	TRUE	reported	11	122505344	0.0017	1.3e-10	795624	ieu-b-40	body mass index || id:ieu-b-40	TRUE	reported	igd	3	TRUE	1.48717363142304	1.51636188292901	NA	NA	5.07e-05	795624	1.18e-05	49269	TRUE	0.427312412682661	0.129244590200723	5.07e-05	1.18e-05
rs10768994	T	C	T	C	0.0114	0.0079	0.5663	NA	FALSE	FALSE	FALSE	Zizgbw	11	43936945	0.0066	0.2276	49269	Free T4	TRUE	reported	11	43936945	0.0017	6.4e-12	795624	ieu-b-40	body mass index || id:ieu-b-40	TRUE	reported	igd	3	TRUE	1.46497701005852	1.51636188292901	NA	NA	5.65e-05	795624	2.91e-05	49269	TRUE	0.647582407133174	0.144030802804461	5.65e-05	2.91e-05
rs10811871	A	G	A	G	0.0108	0.0073	0.6171	NA	FALSE	FALSE	FALSE	Zizgbw	9	23200766	0.0068	0.2865	49269	Free T4	TRUE	reported	9	23200766	0.0018	1.6e-09	795624	ieu-b-40	body mass index || id:ieu-b-40	TRUE	reported	igd	3	TRUE	1.50937025278757	1.60555964074836	NA	NA	4.52e-05	795624	2.34e-05	49269	TRUE	0.684606675379986	0.115223340146257	4.52e-05	2.34e-05
rs10827649	G	A	G	A	0.0094	0.001	0.4277	NA	FALSE	FALSE	FALSE	Zizgbw	10	19909770	0.0065	0.8797	49269	Free T4	TRUE	reported	10	19909770	0.0016	9.1e-09	795624	ieu-b-40	body mass index || id:ieu-b-40	TRUE	reported	igd	3	TRUE	1.442780388694	1.42716412510965	NA	NA	4.34e-05	795624	4.8e-07	49269	TRUE	0.204170005319222	0.110634600900653	4.34e-05	4.8e-07
rs10867256	C	T	C	T	0.0118	4e-04	0.447	NA	FALSE	FALSE	FALSE	Zizgbw	9	81367391	0.0065	0.9452	49269	Free T4	TRUE	reported	9	81367391	0.0017	8.7e-12	795624	ieu-b-40	body mass index || id:ieu-b-40	TRUE	reported	igd	3	TRUE	1.442780388694	1.51636188292901	NA	NA	6.06e-05	795624	7.69e-08	49269	TRUE	0.105870386141815	0.154483228991369	6.06e-05	7.69e-08
rs10878946	C	T	C	T	0.0141	0.0054	0.286	NA	FALSE	FALSE	FALSE	Zizgbw	12	69642315	0.0072	0.4505	49269	Free T4	TRUE	reported	12	69642315	0.0019	3.6e-13	795624	ieu-b-40	body mass index || id:ieu-b-40	TRUE	reported	igd	3	TRUE	1.59815673824566	1.69475739856771	NA	NA	6.92e-05	795624	1.14e-05	49269	TRUE	0.287076102649149	0.176408108723175	6.92e-05	1.14e-05
rs10915840	G	A	G	A	0.0118	-0.0062	0.717	NA	FALSE	FALSE	FALSE	Zizgbw	1	225668524	0.0072	0.3878	49269	Free T4	TRUE	reported	1	225668524	0.0019	1.3e-09	795624	ieu-b-40	body mass index || id:ieu-b-40	TRUE	reported	igd	3	TRUE	1.59815673824566	1.69475739856771	NA	NA	4.85e-05	795624	1.51e-05	49269	TRUE	0.507290329164268	0.123636071669989	4.85e-05	1.51e-05
rs10920678	A	G	A	G	0.0155	0.0081	0.4291	NA	FALSE	FALSE	FALSE	Zizgbw	1	190239907	0.0066	0.2176	49269	Free T4	TRUE	reported	1	190239907	0.0016	1.5e-21	795624	ieu-b-40	body mass index || id:ieu-b-40	TRUE	reported	igd	3	TRUE	1.46497701005852	1.42716412510965	NA	NA	0.000117941	795624	3.06e-05	49269	TRUE	0.25106948671267	0.300675765369033	0.000117941	3.06e-05
rs10938397	G	A	G	A	0.0324	-0.005	0.4317	NA	FALSE	FALSE	FALSE	Zizgbw	4	45182527	0.0068	0.4562	49269	Free T4	TRUE	reported	4	45182527	0.0016	3.4e-86	795624	ieu-b-40	body mass index || id:ieu-b-40	TRUE	reported	igd	3	TRUE	1.50937025278757	1.42716412510965	NA	NA	0.000515133	795624	1.1e-05	49269	TRUE	2.97860675463798e-05	1.31378876749724	0.000515133	1.1e-05
rs10942267	A	G	A	G	0.0156	0.0114	0.6912	NA	FALSE	FALSE	FALSE	Zizgbw	5	80841914	0.0071	0.107	49269	Free T4	TRUE	reported	5	80841914	0.0019	3.9e-17	795624	ieu-b-40	body mass index || id:ieu-b-40	TRUE	reported	igd	3	TRUE	1.57596011688113	1.69475739856771	NA	NA	8.47e-05	795624	5.23e-05	49269	TRUE	0.671093582769574	0.21592483274359	8.47e-05	5.23e-05
rs10953740	A	G	A	G	0.0153	0.0019	0.4466	NA	FALSE	FALSE	FALSE	Zizgbw	7	113460282	0.0067	0.7804	49269	Free T4	TRUE	reported	7	113460282	0.0017	1e-18	795624	ieu-b-40	body mass index || id:ieu-b-40	TRUE	reported	igd	3	TRUE	1.48717363142304	1.51636188292901	NA	NA	0.000101797	795624	1.63e-06	49269	TRUE	0.0576622267935899	0.259514475061043	0.000101797	1.63e-06
rs10968114	A	C	A	C	0.0113	-0.0088	0.5319	NA	FALSE	FALSE	FALSE	Zizgbw	9	27800007	0.0066	0.1807	49269	Free T4	TRUE	reported	9	27800007	0.0017	6.1e-11	795624	ieu-b-40	body mass index || id:ieu-b-40	TRUE	reported	igd	3	TRUE	1.46497701005852	1.51636188292901	NA	NA	5.55e-05	795624	3.61e-05	49269	TRUE	0.756179866548335	0.141481443566272	5.55e-05	3.61e-05
rs11030618	T	C	T	C	0.011	0.0012	0.5679	NA	FALSE	FALSE	FALSE	Zizgbw	11	29243293	0.0066	0.8572	49269	Free T4	TRUE	reported	11	29243293	0.0017	2.4e-10	795624	ieu-b-40	body mass index || id:ieu-b-40	TRUE	reported	igd	3	TRUE	1.46497701005852	1.51636188292901	NA	NA	5.26e-05	795624	6.71e-07	49269	TRUE	0.165828726876858	0.134088330610293	5.26e-05	6.71e-07
rs11115176	T	C	T	C	0.0121	9e-04	0.7601	NA	FALSE	FALSE	FALSE	Zizgbw	12	82465797	0.0075	0.9086	49269	Free T4	TRUE	reported	12	82465797	0.0019	2e-10	795624	ieu-b-40	body mass index || id:ieu-b-40	TRUE	reported	igd	3	TRUE	1.66474660233923	1.69475739856771	NA	NA	5.1e-05	795624	2.92e-07	49269	TRUE	0.155074346102157	0.130009390094279	5.1e-05	2.92e-07
rs11118308	A	G	A	G	0.0101	-0.0023	0.5297	NA	FALSE	FALSE	FALSE	Zizgbw	1	219633869	0.0065	0.7283	49269	Free T4	TRUE	reported	1	219633869	0.0016	4.8e-10	795624	ieu-b-40	body mass index || id:ieu-b-40	TRUE	reported	igd	3	TRUE	1.442780388694	1.42716412510965	NA	NA	5.01e-05	795624	2.54e-06	49269	TRUE	0.237477693182777	0.127714991790319	5.01e-05	2.54e-06
rs1112613	G	A	G	A	0.0133	-0.0074	0.8238	NA	FALSE	FALSE	FALSE	Zizgbw	13	53651850	0.0083	0.3739	49269	Free T4	TRUE	reported	13	53651850	0.0023	3.4e-09	795624	ieu-b-40	body mass index || id:ieu-b-40	TRUE	reported	igd	3	TRUE	1.84231957325541	2.05154842984513	NA	NA	4.2e-05	795624	1.61e-05	49269	TRUE	0.59496440122903	0.107065592908748	4.2e-05	1.61e-05
rs11150911	A	C	A	C	0.0133	0.0071	0.2809	NA	FALSE	FALSE	FALSE	Zizgbw	18	73498528	0.0071	0.321	49269	Free T4	TRUE	reported	18	73498528	0.0018	4.7e-13	795624	ieu-b-40	body mass index || id:ieu-b-40	TRUE	reported	igd	3	TRUE	1.57596011688113	1.60555964074836	NA	NA	6.86e-05	795624	2.03e-05	49269	TRUE	0.415898696434798	0.174878453713207	6.86e-05	2.03e-05
rs11165643	T	C	T	C	0.0206	-0.0017	0.5828	NA	FALSE	FALSE	FALSE	Zizgbw	1	96924097	0.0066	0.7974	49269	Free T4	TRUE	reported	1	96924097	0.0017	1.4e-35	795624	ieu-b-40	body mass index || id:ieu-b-40	TRUE	reported	igd	3	TRUE	1.46497701005852	1.51636188292901	NA	NA	0.000184523	795624	1.35e-06	49269	TRUE	0.00745572148490628	0.470449538417229	0.000184523	1.35e-06
rs11170468	A	C	A	C	0.0123	0.0117	0.7674	NA	FALSE	FALSE	FALSE	Zizgbw	12	39430048	0.0075	0.1187	49269	Free T4	TRUE	reported	12	39430048	0.0019	1.9e-10	795624	ieu-b-40	body mass index || id:ieu-b-40	TRUE	reported	igd	3	TRUE	1.66474660233923	1.69475739856771	NA	NA	5.27e-05	795624	4.94e-05	49269	TRUE	0.960321671483455	0.134343264825954	5.27e-05	4.94e-05
rs11173522	A	C	A	C	0.0128	-0.0045	0.2078	NA	FALSE	FALSE	FALSE	Zizgbw	12	60953472	0.008	0.576	49269	Free T4	TRUE	reported	12	60953472	0.0021	1.1e-09	795624	ieu-b-40	body mass index || id:ieu-b-40	TRUE	reported	igd	3	TRUE	1.77572970916184	1.87315291420642	NA	NA	4.67e-05	795624	6.42e-06	49269	TRUE	0.354344165629063	0.119047302137215	4.67e-05	6.42e-06
rs11185111	G	A	G	A	0.0129	6e-04	0.6958	NA	FALSE	FALSE	FALSE	Zizgbw	1	107962328	0.0071	0.9336	49269	Free T4	TRUE	reported	1	107962328	0.0019	7.7e-12	795624	ieu-b-40	body mass index || id:ieu-b-40	TRUE	reported	igd	3	TRUE	1.57596011688113	1.69475739856771	NA	NA	5.79e-05	795624	1.45e-07	49269	TRUE	0.119478297328065	0.147599914304269	5.79e-05	1.45e-07
rs11577094	T	C	T	C	0.0182	0.0075	0.08109	NA	FALSE	FALSE	FALSE	Zizgbw	1	38026600	0.0124	0.5458	49269	Free T4	TRUE	reported	1	38026600	0.003	6.9e-10	795624	ieu-b-40	body mass index || id:ieu-b-40	TRUE	reported	igd	3	TRUE	2.75238104920086	2.6759327345806	NA	NA	4.63e-05	795624	7.43e-06	49269	TRUE	0.379663562385397	0.118027577817879	4.63e-05	7.43e-06
rs1158805	C	A	C	A	0.0137	-5e-04	0.6234	NA	FALSE	FALSE	FALSE	Zizgbw	18	40736590	0.0067	0.9393	49269	Free T4	TRUE	reported	18	40736590	0.0018	1.2e-14	795624	ieu-b-40	body mass index || id:ieu-b-40	TRUE	reported	igd	3	TRUE	1.48717363142304	1.60555964074836	NA	NA	7.28e-05	795624	1.13e-07	49269	TRUE	0.0774934863321127	0.185586077333097	7.28e-05	1.13e-07
rs11609659	T	C	T	C	0.0154	0.0076	0.7629	NA	FALSE	FALSE	FALSE	Zizgbw	12	108296260	0.0077	0.3275	49269	Free T4	TRUE	reported	12	108296260	0.002	2.2e-14	795624	ieu-b-40	body mass index || id:ieu-b-40	TRUE	reported	igd	3	TRUE	1.70913984506827	1.78395515638707	NA	NA	7.45e-05	795624	1.98e-05	49269	TRUE	0.367735735477157	0.189920141037687	7.45e-05	1.98e-05
rs11611246	T	G	T	G	0.024	0.0055	0.21	NA	FALSE	FALSE	FALSE	Zizgbw	12	939480	0.0085	0.521	49269	Free T4	TRUE	reported	12	939480	0.002	5e-32	795624	ieu-b-40	body mass index || id:ieu-b-40	TRUE	reported	igd	3	TRUE	1.88671281598446	1.78395515638707	NA	NA	0.000180958	795624	8.5e-06	49269	TRUE	0.0232283088880508	0.461358768412578	0.000180958	8.5e-06
rs11656076	G	A	G	A	0.0142	0.0076	0.7746	NA	FALSE	FALSE	FALSE	Zizgbw	17	31464270	0.0077	0.3204	49269	Free T4	TRUE	reported	17	31464270	0.0021	5.6e-12	795624	ieu-b-40	body mass index || id:ieu-b-40	TRUE	reported	igd	3	TRUE	1.70913984506827	1.87315291420642	NA	NA	5.75e-05	795624	1.98e-05	49269	TRUE	0.499752954959817	0.146580167141662	5.75e-05	1.98e-05
rs11672660	C	T	C	T	0.034	0.0046	0.7951	NA	FALSE	FALSE	FALSE	Zizgbw	19	46180184	0.0083	0.579	49269	Free T4	TRUE	reported	19	46180184	0.0021	1.7e-60	795624	ieu-b-40	body mass index || id:ieu-b-40	TRUE	reported	igd	3	TRUE	1.84231957325541	1.87315291420642	NA	NA	0.000329359	795624	6.23e-06	49269	TRUE	0.000746835454200574	0.839836978537286	0.000329359	6.23e-06
rs11713193	A	G	A	G	0.0239	0.0072	0.5073	NA	FALSE	FALSE	FALSE	Zizgbw	3	49924424	0.0066	0.2759	49269	Free T4	TRUE	reported	3	49924424	0.0017	2.4e-44	795624	ieu-b-40	body mass index || id:ieu-b-40	TRUE	reported	igd	3	TRUE	1.46497701005852	1.51636188292901	NA	NA	0.000248361	795624	2.42e-05	49269	TRUE	0.0195362599874081	0.633247771713292	0.000248361	2.42e-05
rs11738695	A	C	A	C	0.0097	9e-04	0.586	NA	FALSE	FALSE	FALSE	Zizgbw	5	108699161	0.0068	0.894	49269	Free T4	TRUE	reported	5	108699161	0.0017	2e-08	795624	ieu-b-40	body mass index || id:ieu-b-40	TRUE	reported	igd	3	TRUE	1.50937025278757	1.51636188292901	NA	NA	4.09e-05	795624	3.56e-07	49269	TRUE	0.211666446211583	0.104261379354518	4.09e-05	3.56e-07
rs11739877	T	C	T	C	0.0117	-0.001	0.6118	NA	FALSE	FALSE	FALSE	Zizgbw	5	105876806	0.0068	0.8876	49269	Free T4	TRUE	reported	5	105876806	0.0018	6.6e-11	795624	ieu-b-40	body mass index || id:ieu-b-40	TRUE	reported	igd	3	TRUE	1.50937025278757	1.60555964074836	NA	NA	5.31e-05	795624	4.39e-07	49269	TRUE	0.15361897503391	0.135363002198494	5.31e-05	4.39e-07
rs11781699	C	T	C	T	0.0132	-0.0024	0.1896	NA	FALSE	FALSE	FALSE	Zizgbw	8	118863061	0.0085	0.7818	49269	Free T4	TRUE	reported	8	118863061	0.0021	3.1e-10	795624	ieu-b-40	body mass index || id:ieu-b-40	TRUE	reported	igd	3	TRUE	1.88671281598446	1.87315291420642	NA	NA	4.97e-05	795624	1.62e-06	49269	TRUE	0.213372576864533	0.1266952605365	4.97e-05	1.62e-06
rs11856579	G	A	G	A	0.0141	-0.0019	0.7346	NA	FALSE	FALSE	FALSE	Zizgbw	15	78012688	0.0075	0.7948	49269	Free T4	TRUE	reported	15	78012688	0.002	8e-13	795624	ieu-b-40	body mass index || id:ieu-b-40	TRUE	reported	igd	3	TRUE	1.66474660233923	1.78395515638707	NA	NA	6.25e-05	795624	1.3e-06	49269	TRUE	0.145042722581816	0.159327065313377	6.25e-05	1.3e-06
rs1188017	C	T	C	T	0.0142	0.0058	0.8046	NA	FALSE	FALSE	FALSE	Zizgbw	11	63824364	0.0084	0.4882	49269	Free T4	TRUE	reported	11	63824364	0.0021	1.2e-11	795624	ieu-b-40	body mass index || id:ieu-b-40	TRUE	reported	igd	3	TRUE	1.86451619461993	1.87315291420642	NA	NA	5.75e-05	795624	9.68e-06	49269	TRUE	0.335460946801338	0.146580167141662	5.75e-05	9.68e-06
rs11889536	A	G	A	G	0.0189	-0.0033	0.8507	NA	FALSE	FALSE	FALSE	Zizgbw	2	220163543	0.0098	0.7341	49269	Free T4	TRUE	reported	2	220163543	0.0024	6.4e-15	795624	ieu-b-40	body mass index || id:ieu-b-40	TRUE	reported	igd	3	TRUE	2.17526889372326	2.14074618766448	NA	NA	7.79e-05	795624	2.3e-06	49269	TRUE	0.115382494916716	0.198588312657761	7.79e-05	2.3e-06
rs11908637	G	A	G	A	0.012	-0.0032	0.764	NA	FALSE	FALSE	FALSE	Zizgbw	20	47428485	0.0078	0.6786	49269	Free T4	TRUE	reported	20	47428485	0.0021	4.9e-09	795624	ieu-b-40	body mass index || id:ieu-b-40	TRUE	reported	igd	3	TRUE	1.7313364664328	1.87315291420642	NA	NA	4.1e-05	795624	3.42e-06	49269	TRUE	0.326658963633027	0.104516307604509	4.1e-05	3.42e-06
rs11945861	G	A	G	A	0.0148	0.012	0.7631	NA	FALSE	FALSE	FALSE	Zizgbw	4	65700865	0.008	0.1326	49269	Free T4	TRUE	reported	4	65700865	0.002	5e-13	795624	ieu-b-40	body mass index || id:ieu-b-40	TRUE	reported	igd	3	TRUE	1.77572970916184	1.78395515638707	NA	NA	6.88e-05	795624	4.57e-05	49269	TRUE	0.741011268372376	0.175388338512561	6.88e-05	4.57e-05
rs11951673	C	T	C	T	0.0123	0.0092	0.6059	NA	FALSE	FALSE	FALSE	Zizgbw	5	95861012	0.0067	0.1687	49269	Free T4	TRUE	reported	5	95861012	0.0017	1.1e-13	795624	ieu-b-40	body mass index || id:ieu-b-40	TRUE	reported	igd	3	TRUE	1.48717363142304	1.51636188292901	NA	NA	6.58e-05	795624	3.83e-05	49269	TRUE	0.678711143554745	0.167740087938812	6.58e-05	3.83e-05
rs12041258	T	C	T	C	0.0146	0.0109	0.7713	NA	FALSE	FALSE	FALSE	Zizgbw	1	195047936	0.0078	0.1631	49269	Free T4	TRUE	reported	1	195047936	0.002	9.5e-13	795624	ieu-b-40	body mass index || id:ieu-b-40	TRUE	reported	igd	3	TRUE	1.7313364664328	1.78395515638707	NA	NA	6.7e-05	795624	3.96e-05	49269	TRUE	0.683531536742288	0.170799382661202	6.7e-05	3.96e-05
rs12044597	G	A	G	A	0.0143	0.0022	0.5029	NA	FALSE	FALSE	FALSE	Zizgbw	1	1708801	0.0067	0.7417	49269	Free T4	TRUE	reported	1	1708801	0.0016	1.7e-18	795624	ieu-b-40	body mass index || id:ieu-b-40	TRUE	reported	igd	3	TRUE	1.48717363142304	1.42716412510965	NA	NA	0.000100388	795624	2.19e-06	49269	TRUE	0.0658554119270305	0.255922103905603	0.000100388	2.19e-06
rs12049202	T	C	T	C	0.024	0.0116	0.203	NA	FALSE	FALSE	FALSE	Zizgbw	1	77967523	0.0083	0.1638	49269	Free T4	TRUE	reported	1	77967523	0.0022	1e-28	795624	ieu-b-40	body mass index || id:ieu-b-40	TRUE	reported	igd	3	TRUE	1.84231957325541	1.96235067202577	NA	NA	0.000149557	795624	3.96e-05	49269	TRUE	0.200974135381122	0.381288842450667	0.000149557	3.96e-05
rs12150665	T	C	T	C	0.0162	-8e-04	0.5942	NA	FALSE	FALSE	FALSE	Zizgbw	17	34914787	0.0066	0.9025	49269	Free T4	TRUE	reported	17	34914787	0.0017	1.6e-22	795624	ieu-b-40	body mass index || id:ieu-b-40	TRUE	reported	igd	3	TRUE	1.46497701005852	1.51636188292901	NA	NA	0.000114124	795624	2.98e-07	49269	TRUE	0.0289987588306112	0.290943692645159	0.000114124	2.98e-07
rs12334877	G	A	G	A	0.0144	-0.0056	0.802	NA	FALSE	FALSE	FALSE	Zizgbw	8	67194171	0.0081	0.4895	49269	Free T4	TRUE	reported	8	67194171	0.0022	7.7e-11	795624	ieu-b-40	body mass index || id:ieu-b-40	TRUE	reported	igd	3	TRUE	1.79792633052636	1.96235067202577	NA	NA	5.38e-05	795624	9.7e-06	49269	TRUE	0.363321188782394	0.137147544563539	5.38e-05	9.7e-06
rs12364470	G	T	G	T	0.0178	0.0072	0.1626	NA	FALSE	FALSE	FALSE	Zizgbw	11	134601012	0.0091	0.4275	49269	Free T4	TRUE	reported	11	134601012	0.0022	1.1e-15	795624	ieu-b-40	body mass index || id:ieu-b-40	TRUE	reported	igd	3	TRUE	2.0198925441716	1.96235067202577	NA	NA	8.23e-05	795624	1.27e-05	49269	TRUE	0.23543555564256	0.20980603402378	8.23e-05	1.27e-05
rs12369179	C	T	C	T	0.0359	0.0029	0.91218	NA	FALSE	FALSE	FALSE	Zizgbw	12	122963550	0.0124	0.8177	49269	Free T4	TRUE	reported	12	122963550	0.0031	2.5e-31	795624	ieu-b-40	body mass index || id:ieu-b-40	TRUE	reported	igd	3	TRUE	2.75238104920086	2.76513049239995	NA	NA	0.000168533	795624	1.11e-06	49269	TRUE	0.0101863171950435	0.429675455400576	0.000168533	1.11e-06
rs12416812	A	G	A	G	0.0111	-0.0018	0.5088	NA	FALSE	FALSE	FALSE	Zizgbw	11	888632	0.0066	0.788	49269	Free T4	TRUE	reported	11	888632	0.0016	6.1e-12	795624	ieu-b-40	body mass index || id:ieu-b-40	TRUE	reported	igd	3	TRUE	1.46497701005852	1.42716412510965	NA	NA	6.05e-05	795624	1.51e-06	49269	TRUE	0.158331541508822	0.154228290747488	6.05e-05	1.51e-06
rs1241986	G	A	G	A	0.0139	-0.0032	0.1521	NA	FALSE	FALSE	FALSE	Zizgbw	18	6873954	0.0093	0.7317	49269	Free T4	TRUE	reported	18	6873954	0.0024	1.1e-08	795624	ieu-b-40	body mass index || id:ieu-b-40	TRUE	reported	igd	3	TRUE	2.06428578690064	2.14074618766448	NA	NA	4.22e-05	795624	2.4e-06	49269	TRUE	0.286627245367061	0.10757545058145	4.22e-05	2.4e-06
rs12429545	A	G	A	G	0.0316	0.0086	0.1248	NA	FALSE	FALSE	FALSE	Zizgbw	13	54102206	0.0097	0.3715	49269	Free T4	TRUE	reported	13	54102206	0.0025	9.6e-38	795624	ieu-b-40	body mass index || id:ieu-b-40	TRUE	reported	igd	3	TRUE	2.15307227235873	2.22994394548383	NA	NA	0.000200771	795624	1.6e-05	49269	TRUE	0.0284815034330573	0.511882850658092	0.000200771	1.6e-05
rs12448257	A	G	A	G	0.0184	0.0022	0.218	NA	FALSE	FALSE	FALSE	Zizgbw	16	3599655	0.0082	0.7876	49269	Free T4	TRUE	reported	16	3599655	0.002	8.1e-20	795624	ieu-b-40	body mass index || id:ieu-b-40	TRUE	reported	igd	3	TRUE	1.82012295189089	1.78395515638707	NA	NA	0.000106371	795624	1.46e-06	49269	TRUE	0.0498459340011399	0.271176365753125	0.000106371	1.46e-06
rs12564992	G	A	G	A	0.0196	0.0115	0.1144	NA	FALSE	FALSE	FALSE	Zizgbw	1	174478100	0.0101	0.2521	49269	Free T4	TRUE	reported	1	174478100	0.0026	5.3e-14	795624	ieu-b-40	body mass index || id:ieu-b-40	TRUE	reported	igd	3	TRUE	2.24185875781683	2.31914170330319	NA	NA	7.14e-05	795624	2.63e-05	49269	TRUE	0.474328199357343	0.182016859465304	7.14e-05	2.63e-05
rs12602912	T	C	T	C	0.0176	0.0087	0.2048	NA	FALSE	FALSE	FALSE	Zizgbw	17	65870073	0.0082	0.2876	49269	Free T4	TRUE	reported	17	65870073	0.0021	9.9e-18	795624	ieu-b-40	body mass index || id:ieu-b-40	TRUE	reported	igd	3	TRUE	1.82012295189089	1.87315291420642	NA	NA	8.83e-05	795624	2.28e-05	49269	TRUE	0.319463261106513	0.225103085897357	8.83e-05	2.28e-05
rs12629015	A	G	A	G	0.0135	4e-04	0.8148	NA	FALSE	FALSE	FALSE	Zizgbw	3	119618053	0.0085	0.9631	49269	Free T4	TRUE	reported	3	119618053	0.0023	2.1e-09	795624	ieu-b-40	body mass index || id:ieu-b-40	TRUE	reported	igd	3	TRUE	1.88671281598446	2.05154842984513	NA	NA	4.33e-05	795624	4.49e-08	49269	TRUE	0.170153323722549	0.110379671426952	4.33e-05	4.49e-08
rs12652212	G	A	G	A	0.0123	-0.0061	0.4214	NA	FALSE	FALSE	FALSE	Zizgbw	5	88808594	0.0066	0.3587	49269	Free T4	TRUE	reported	5	88808594	0.0017	9.7e-14	795624	ieu-b-40	body mass index || id:ieu-b-40	TRUE	reported	igd	3	TRUE	1.46497701005852	1.51636188292901	NA	NA	6.58e-05	795624	1.73e-05	49269	TRUE	0.394578923480624	0.167740087938812	6.58e-05	1.73e-05
rs1266874	G	A	G	A	0.014	0.0069	0.3558	NA	FALSE	FALSE	FALSE	Zizgbw	6	51779638	0.0068	0.3118	49269	Free T4	TRUE	reported	6	51779638	0.0018	9.8e-15	795624	ieu-b-40	body mass index || id:ieu-b-40	TRUE	reported	igd	3	TRUE	1.50937025278757	1.60555964074836	NA	NA	7.6e-05	795624	2.09e-05	49269	TRUE	0.371812689081256	0.193744327132965	7.6e-05	2.09e-05
rs12680842	A	G	A	G	0.0133	0.0039	0.6795	NA	FALSE	FALSE	FALSE	Zizgbw	8	95582606	0.0069	0.5751	49269	Free T4	TRUE	reported	8	95582606	0.0018	4.4e-14	795624	ieu-b-40	body mass index || id:ieu-b-40	TRUE	reported	igd	3	TRUE	1.53156687415209	1.60555964074836	NA	NA	6.86e-05	795624	6.48e-06	49269	TRUE	0.216561976032454	0.174878453713207	6.86e-05	6.48e-06
rs12718572	C	T	C	T	0.0117	0.0076	0.5976	NA	FALSE	FALSE	FALSE	Zizgbw	7	50573325	0.0066	0.2486	49269	Free T4	TRUE	reported	7	50573325	0.0018	3e-11	795624	ieu-b-40	body mass index || id:ieu-b-40	TRUE	reported	igd	3	TRUE	1.46497701005852	1.60555964074836	NA	NA	5.31e-05	795624	2.69e-05	49269	TRUE	0.650954568106988	0.135363002198494	5.31e-05	2.69e-05
rs12762034	C	T	C	T	0.024	0.0216	0.07583	NA	FALSE	FALSE	FALSE	Zizgbw	10	33969931	0.012	0.07216	49269	Free T4	TRUE	reported	10	33969931	0.0032	7.3e-14	795624	ieu-b-40	body mass index || id:ieu-b-40	TRUE	reported	igd	3	TRUE	2.66359456374276	2.85432825021931	NA	NA	7.07e-05	795624	6.58e-05	49269	TRUE	0.949056766569079	0.180232254279352	7.07e-05	6.58e-05
rs12779328	T	C	T	C	0.0105	0.0046	0.2833	NA	FALSE	FALSE	FALSE	Zizgbw	10	12943973	0.0072	0.5201	49269	Free T4	TRUE	reported	10	12943973	0.0019	4.5e-08	795624	ieu-b-40	body mass index || id:ieu-b-40	TRUE	reported	igd	3	TRUE	1.59815673824566	1.69475739856771	NA	NA	3.84e-05	795624	8.28e-06	49269	TRUE	0.474635579168774	0.0978881896757143	3.84e-05	8.28e-06
rs12888545	G	A	G	A	0.0136	0.0077	0.2519	NA	FALSE	FALSE	FALSE	Zizgbw	14	88308044	0.0076	0.3079	49269	Free T4	TRUE	reported	14	88308044	0.002	9.1e-12	795624	ieu-b-40	body mass index || id:ieu-b-40	TRUE	reported	igd	3	TRUE	1.68694322370375	1.78395515638707	NA	NA	5.81e-05	795624	2.08e-05	49269	TRUE	0.509591932955446	0.148109788191514	5.81e-05	2.08e-05
rs12888955	G	A	G	A	0.0178	-7e-04	0.3487	NA	FALSE	FALSE	FALSE	Zizgbw	14	103256877	0.0068	0.9161	49269	Free T4	TRUE	reported	14	103256877	0.0018	1.4e-22	795624	ieu-b-40	body mass index || id:ieu-b-40	TRUE	reported	igd	3	TRUE	1.50937025278757	1.60555964074836	NA	NA	0.000122895	795624	2.15e-07	49269	TRUE	0.0221371408524162	0.313306918421047	0.000122895	2.15e-07
rs12932660	T	C	T	C	0.0127	0.0025	0.7391	NA	FALSE	FALSE	FALSE	Zizgbw	16	6702631	0.0073	0.7351	49269	Free T4	TRUE	reported	16	6702631	0.0019	5.4e-11	795624	ieu-b-40	body mass index || id:ieu-b-40	TRUE	reported	igd	3	TRUE	1.62035335961018	1.69475739856771	NA	NA	5.62e-05	795624	2.38e-06	49269	TRUE	0.199683073618414	0.143265994497609	5.62e-05	2.38e-06
rs12933482	G	A	G	A	0.0186	-0.0067	0.1048	NA	FALSE	FALSE	FALSE	Zizgbw	16	72189604	0.0109	0.5403	49269	Free T4	TRUE	reported	16	72189604	0.0028	4.9e-11	795624	ieu-b-40	body mass index || id:ieu-b-40	TRUE	reported	igd	3	TRUE	2.41943172873301	2.49753721894189	NA	NA	5.55e-05	795624	7.67e-06	49269	TRUE	0.313389926840441	0.141481443566272	5.55e-05	7.67e-06
rs12939549	A	G	A	G	0.018	-0.0048	0.5665	NA	FALSE	FALSE	FALSE	Zizgbw	17	78611724	0.0065	0.4631	49269	Free T4	TRUE	reported	17	78611724	0.0016	2.7e-28	795624	ieu-b-40	body mass index || id:ieu-b-40	TRUE	reported	igd	3	TRUE	1.442780388694	1.42716412510965	NA	NA	0.000159048	795624	1.11e-05	49269	TRUE	0.04561732449411	0.405489568997278	0.000159048	1.11e-05
rs1296328	A	C	A	C	0.0179	0.0085	0.4343	NA	FALSE	FALSE	FALSE	Zizgbw	4	137083193	0.007	0.2229	49269	Free T4	TRUE	reported	4	137083193	0.0018	4.9e-24	795624	ieu-b-40	body mass index || id:ieu-b-40	TRUE	reported	igd	3	TRUE	1.55376349551661	1.60555964074836	NA	NA	0.00012428	795624	2.99e-05	49269	TRUE	0.221137364937966	0.316838258325411	0.00012428	2.99e-05
rs13110266	G	A	G	A	0.0117	0.0012	0.5935	NA	FALSE	FALSE	FALSE	Zizgbw	4	162129844	0.0067	0.8595	49269	Free T4	TRUE	reported	4	162129844	0.0017	1.9e-12	795624	ieu-b-40	body mass index || id:ieu-b-40	TRUE	reported	igd	3	TRUE	1.48717363142304	1.51636188292901	NA	NA	5.95e-05	795624	6.51e-07	49269	TRUE	0.136832524971933	0.15167891111316	5.95e-05	6.51e-07
rs13147390	C	T	C	T	0.0103	0.006	0.3569	NA	FALSE	FALSE	FALSE	Zizgbw	4	80712000	0.007	0.3913	49269	Free T4	TRUE	reported	4	80712000	0.0018	1e-08	795624	ieu-b-40	body mass index || id:ieu-b-40	TRUE	reported	igd	3	TRUE	1.55376349551661	1.60555964074836	NA	NA	4.12e-05	795624	1.49e-05	49269	TRUE	0.581544974055396	0.105026164257455	4.12e-05	1.49e-05
rs13174863	G	A	G	A	0.0192	-0.0097	0.1548	NA	FALSE	FALSE	FALSE	Zizgbw	5	139080745	0.0094	0.2997	49269	Free T4	TRUE	reported	5	139080745	0.0023	2.9e-16	795624	ieu-b-40	body mass index || id:ieu-b-40	TRUE	reported	igd	3	TRUE	2.08648240826516	2.05154842984513	NA	NA	8.76e-05	795624	2.16e-05	49269	TRUE	0.310127837062343	0.223318420385933	8.76e-05	2.16e-05
rs13184896	G	T	G	T	0.0133	8e-04	0.5654	NA	FALSE	FALSE	FALSE	Zizgbw	5	122734005	0.0071	0.9142	49269	Free T4	TRUE	reported	5	122734005	0.0016	3.3e-16	795624	ieu-b-40	body mass index || id:ieu-b-40	TRUE	reported	igd	3	TRUE	1.57596011688113	1.42716412510965	NA	NA	8.68e-05	795624	2.58e-07	49269	TRUE	0.057778395048741	0.221278805718285	8.68e-05	2.58e-07
rs13191362	A	G	A	G	0.0236	-0.006	0.8802	NA	FALSE	FALSE	FALSE	Zizgbw	6	163033350	0.01	0.5511	49269	Free T4	TRUE	reported	6	163033350	0.0025	5.9e-21	795624	ieu-b-40	body mass index || id:ieu-b-40	TRUE	reported	igd	3	TRUE	2.2196621364523	2.22994394548383	NA	NA	0.000111992	795624	7.31e-06	49269	TRUE	0.0896715044510462	0.285507838414352	0.000111992	7.31e-06
rs1320903	A	G	A	G	0.0216	-0.001	0.3174	NA	FALSE	FALSE	FALSE	Zizgbw	3	131758077	0.007	0.8833	49269	Free T4	TRUE	reported	3	131758077	0.0018	9.2e-32	795624	ieu-b-40	body mass index || id:ieu-b-40	TRUE	reported	igd	3	TRUE	1.55376349551661	1.60555964074836	NA	NA	0.000180958	795624	4.14e-07	49269	TRUE	0.00579716513647362	0.461358768412578	0.000180958	4.14e-07
rs13240600	A	G	A	G	0.0204	-0.0117	0.8448	NA	FALSE	FALSE	FALSE	Zizgbw	7	99064466	0.0089	0.1887	49269	Free T4	TRUE	reported	7	99064466	0.0024	3.5e-17	795624	ieu-b-40	body mass index || id:ieu-b-40	TRUE	reported	igd	3	TRUE	1.97549930144255	2.14074618766448	NA	NA	9.08e-05	795624	3.51e-05	49269	TRUE	0.43751424667194	0.231476911693325	9.08e-05	3.51e-05
rs13250058	T	G	T	G	0.0112	-0.0049	0.6771	NA	FALSE	FALSE	FALSE	Zizgbw	8	112270826	0.007	0.4787	49269	Free T4	TRUE	reported	8	112270826	0.0018	2.9e-10	795624	ieu-b-40	body mass index || id:ieu-b-40	TRUE	reported	igd	3	TRUE	1.55376349551661	1.60555964074836	NA	NA	4.87e-05	795624	9.95e-06	49269	TRUE	0.410101424036589	0.124145935971184	4.87e-05	9.95e-06
rs13263601	C	A	C	A	0.0154	0.0022	0.3478	NA	FALSE	FALSE	FALSE	Zizgbw	8	14095900	0.0069	0.7545	49269	Free T4	TRUE	reported	8	14095900	0.0018	2.2e-17	795624	ieu-b-40	body mass index || id:ieu-b-40	TRUE	reported	igd	3	TRUE	1.53156687415209	1.60555964074836	NA	NA	9.2e-05	795624	2.06e-06	49269	TRUE	0.0789388773807811	0.234536359396347	9.2e-05	2.06e-06
rs1327259	A	G	A	G	0.0155	0.0074	0.6128	NA	FALSE	FALSE	FALSE	Zizgbw	6	51177811	0.0068	0.2755	49269	Free T4	TRUE	reported	6	51177811	0.0018	1.7e-18	795624	ieu-b-40	body mass index || id:ieu-b-40	TRUE	reported	igd	3	TRUE	1.50937025278757	1.60555964074836	NA	NA	9.32e-05	795624	2.4e-05	49269	TRUE	0.305718281590537	0.237595814442727	9.32e-05	2.4e-05
rs13287131	C	T	C	T	0.0123	-0.0012	0.2491	NA	FALSE	FALSE	FALSE	Zizgbw	9	92119579	0.0076	0.8714	49269	Free T4	TRUE	reported	9	92119579	0.002	6.8e-10	795624	ieu-b-40	body mass index || id:ieu-b-40	TRUE	reported	igd	3	TRUE	1.68694322370375	1.78395515638707	NA	NA	4.75e-05	795624	5.06e-07	49269	TRUE	0.183094374486838	0.121086753223342	4.75e-05	5.06e-07
rs13329567	C	T	C	T	0.0293	0.0036	0.7692	NA	FALSE	FALSE	FALSE	Zizgbw	15	68104367	0.008	0.6558	49269	Free T4	TRUE	reported	15	68104367	0.002	1e-50	795624	ieu-b-40	body mass index || id:ieu-b-40	TRUE	reported	igd	3	TRUE	1.77572970916184	1.78395515638707	NA	NA	0.000269682	795624	4.11e-06	49269	TRUE	0.00192997228118931	0.687624738418552	0.000269682	4.11e-06
rs1365466	C	T	C	T	0.0137	0.0063	0.2594	NA	FALSE	FALSE	FALSE	Zizgbw	18	36182440	0.0074	0.3959	49269	Free T4	TRUE	reported	18	36182440	0.0019	3.3e-13	795624	ieu-b-40	body mass index || id:ieu-b-40	TRUE	reported	igd	3	TRUE	1.6425499809747	1.69475739856771	NA	NA	6.53e-05	795624	1.47e-05	49269	TRUE	0.360321517392237	0.166465383971625	6.53e-05	1.47e-05
rs1371108	A	C	A	C	0.0119	0.01	0.3247	NA	FALSE	FALSE	FALSE	Zizgbw	2	81816251	0.0072	0.1647	49269	Free T4	TRUE	reported	2	81816251	0.0018	9e-11	795624	ieu-b-40	body mass index || id:ieu-b-40	TRUE	reported	igd	3	TRUE	1.59815673824566	1.60555964074836	NA	NA	5.49e-05	795624	3.92e-05	49269	TRUE	0.80461404100058	0.139951830470877	5.49e-05	3.92e-05
rs1409818	T	C	T	C	0.0201	0.0153	0.1156	NA	FALSE	FALSE	FALSE	Zizgbw	20	21381121	0.0107	0.152	49269	Free T4	TRUE	reported	20	21381121	0.0029	2.5e-12	795624	ieu-b-40	body mass index || id:ieu-b-40	TRUE	reported	igd	3	TRUE	2.37503848600396	2.58673497676125	NA	NA	6.04e-05	795624	4.15e-05	49269	TRUE	0.774557502868901	0.153973352554597	6.04e-05	4.15e-05
rs1430387	T	C	T	C	0.0114	0.006	0.5705	NA	FALSE	FALSE	FALSE	Zizgbw	18	58227112	0.0065	0.3574	49269	Free T4	TRUE	reported	18	58227112	0.0017	5.8e-11	795624	ieu-b-40	body mass index || id:ieu-b-40	TRUE	reported	igd	3	TRUE	1.442780388694	1.51636188292901	NA	NA	5.65e-05	795624	1.73e-05	49269	TRUE	0.46958038509173	0.144030802804461	5.65e-05	1.73e-05
rs1431659	A	G	A	G	0.0196	0.0051	0.2656	NA	FALSE	FALSE	FALSE	Zizgbw	8	73439070	0.0073	0.4822	49269	Free T4	TRUE	reported	8	73439070	0.0019	6e-24	795624	ieu-b-40	body mass index || id:ieu-b-40	TRUE	reported	igd	3	TRUE	1.62035335961018	1.69475739856771	NA	NA	0.000133733	795624	9.91e-06	49269	TRUE	0.0698472353779824	0.34094087056788	0.000133733	9.91e-06
rs1452075	T	C	T	C	0.0141	-0.0021	0.7277	NA	FALSE	FALSE	FALSE	Zizgbw	3	62481063	0.0079	0.7923	49269	Free T4	TRUE	reported	3	62481063	0.0018	1.3e-14	795624	ieu-b-40	body mass index || id:ieu-b-40	TRUE	reported	igd	3	TRUE	1.75353308779732	1.60555964074836	NA	NA	7.71e-05	795624	1.43e-06	49269	TRUE	0.102310680901242	0.196548737561512	7.71e-05	1.43e-06
rs1465900	A	C	A	C	0.0125	0.0096	0.7812	NA	FALSE	FALSE	FALSE	Zizgbw	11	76473138	0.008	0.2283	49269	Free T4	TRUE	reported	11	76473138	0.002	4.8e-10	795624	ieu-b-40	body mass index || id:ieu-b-40	TRUE	reported	igd	3	TRUE	1.77572970916184	1.78395515638707	NA	NA	4.91e-05	795624	2.92e-05	49269	TRUE	0.729809350660256	0.125165665185443	4.91e-05	2.92e-05
rs1492767	T	C	T	C	0.0094	0.0088	0.4957	NA	FALSE	FALSE	FALSE	Zizgbw	4	55221467	0.0066	0.1834	49269	Free T4	TRUE	reported	4	55221467	0.0016	1e-08	795624	ieu-b-40	body mass index || id:ieu-b-40	TRUE	reported	igd	3	TRUE	1.46497701005852	1.42716412510965	NA	NA	4.34e-05	795624	3.61e-05	49269	TRUE	0.900656042321406	0.110634600900653	4.34e-05	3.61e-05
rs1503526	C	T	C	T	0.014	-0.0075	0.4838	NA	FALSE	FALSE	FALSE	Zizgbw	5	63020706	0.0066	0.255	49269	Free T4	TRUE	reported	5	63020706	0.0017	5.5e-17	795624	ieu-b-40	body mass index || id:ieu-b-40	TRUE	reported	igd	3	TRUE	1.46497701005852	1.51636188292901	NA	NA	8.52e-05	795624	2.62e-05	49269	TRUE	0.375784907308146	0.217199586173973	8.52e-05	2.62e-05
rs1522569	T	G	T	G	0.0164	0.0042	0.8181	NA	FALSE	FALSE	FALSE	Zizgbw	4	171632637	0.0084	0.6184	49269	Free T4	TRUE	reported	4	171632637	0.0022	2.9e-13	795624	ieu-b-40	body mass index || id:ieu-b-40	TRUE	reported	igd	3	TRUE	1.86451619461993	1.96235067202577	NA	NA	6.98e-05	795624	5.07e-06	49269	TRUE	0.188655702874491	0.177937765568857	6.98e-05	5.07e-06
rs1528435	T	C	T	C	0.0164	0.0123	0.6331	NA	FALSE	FALSE	FALSE	Zizgbw	2	181550962	0.007	0.08108	49269	Free T4	TRUE	reported	2	181550962	0.0017	9.1e-23	795624	ieu-b-40	body mass index || id:ieu-b-40	TRUE	reported	igd	3	TRUE	1.55376349551661	1.51636188292901	NA	NA	0.000116959	795624	6.27e-05	49269	TRUE	0.532680799852215	0.298171986874977	0.000116959	6.27e-05
rs1535660	T	C	T	C	0.0147	0.0032	0.1446	NA	FALSE	FALSE	FALSE	Zizgbw	9	10371073	0.0094	0.7326	49269	Free T4	TRUE	reported	9	10371073	0.0025	5.2e-09	795624	ieu-b-40	body mass index || id:ieu-b-40	TRUE	reported	igd	3	TRUE	2.08648240826516	2.22994394548383	NA	NA	4.35e-05	795624	2.35e-06	49269	TRUE	0.275522381223205	0.110889530425343	4.35e-05	2.35e-06
rs1538247	C	T	C	T	0.0108	-0.0065	0.3181	NA	FALSE	FALSE	FALSE	Zizgbw	6	153395344	0.007	0.3492	49269	Free T4	TRUE	reported	6	153395344	0.0019	1e-08	795624	ieu-b-40	body mass index || id:ieu-b-40	TRUE	reported	igd	3	TRUE	1.55376349551661	1.69475739856771	NA	NA	4.06e-05	795624	1.75e-05	49269	TRUE	0.637355706538118	0.103496594910471	4.06e-05	1.75e-05
rs1579557	T	C	T	C	0.0213	0.0024	0.2998	NA	FALSE	FALSE	FALSE	Zizgbw	6	40371918	0.0071	0.7331	49269	Free T4	TRUE	reported	6	40371918	0.0019	1.1e-29	795624	ieu-b-40	body mass index || id:ieu-b-40	TRUE	reported	igd	3	TRUE	1.57596011688113	1.69475739856771	NA	NA	0.000157934	795624	2.32e-06	49269	TRUE	0.0173631946261763	0.402649000537764	0.000157934	2.32e-06
rs1681740	A	C	A	C	0.0115	-0.0036	0.6067	NA	FALSE	FALSE	FALSE	Zizgbw	10	118564313	0.0067	0.5899	49269	Free T4	TRUE	reported	10	118564313	0.0018	1.1e-10	795624	ieu-b-40	body mass index || id:ieu-b-40	TRUE	reported	igd	3	TRUE	1.48717363142304	1.60555964074836	NA	NA	5.13e-05	795624	5.86e-06	49269	TRUE	0.307095453309503	0.130774190446739	5.13e-05	5.86e-06
rs16822990	A	G	A	G	0.0187	0.0107	0.9199	NA	FALSE	FALSE	FALSE	Zizgbw	3	114319407	0.0121	0.3753	49269	Free T4	TRUE	reported	3	114319407	0.0032	3.8e-09	795624	ieu-b-40	body mass index || id:ieu-b-40	TRUE	reported	igd	3	TRUE	2.68579118510729	2.85432825021931	NA	NA	4.29e-05	795624	1.59e-05	49269	TRUE	0.581004499940231	0.109359954042028	4.29e-05	1.59e-05
rs16849710	A	G	A	G	0.0116	0.008	0.485	NA	FALSE	FALSE	FALSE	Zizgbw	1	202106797	0.0069	0.2487	49269	Free T4	TRUE	reported	1	202106797	0.0018	6e-11	795624	ieu-b-40	body mass index || id:ieu-b-40	TRUE	reported	igd	3	TRUE	1.53156687415209	1.60555964074836	NA	NA	5.22e-05	795624	2.73e-05	49269	TRUE	0.66661212153209	0.133068594257543	5.22e-05	2.73e-05
rs16851483	T	G	T	G	0.0369	-0.0126	0.06928	NA	FALSE	FALSE	FALSE	Zizgbw	3	141275436	0.0135	0.3507	49269	Free T4	TRUE	reported	3	141275436	0.0035	3.2e-26	795624	ieu-b-40	body mass index || id:ieu-b-40	TRUE	reported	igd	3	TRUE	2.99654388421061	3.12192152367736	NA	NA	0.000139685	795624	1.77e-05	49269	TRUE	0.101087242247451	0.356117106509689	0.000139685	1.77e-05
rs16871902	A	G	A	G	0.0125	0.0115	0.4877	NA	FALSE	FALSE	FALSE	Zizgbw	5	3488462	0.0069	0.09309	49269	Free T4	TRUE	reported	5	3488462	0.0017	4.6e-13	795624	ieu-b-40	body mass index || id:ieu-b-40	TRUE	reported	igd	3	TRUE	1.53156687415209	1.51636188292901	NA	NA	6.79e-05	795624	5.64e-05	49269	TRUE	0.87502579157008	0.173093858521712	6.79e-05	5.64e-05
rs16889835	C	T	C	T	0.0145	-0.0028	0.8571	NA	FALSE	FALSE	FALSE	Zizgbw	6	24947772	0.0097	0.7704	49269	Free T4	TRUE	reported	6	24947772	0.0025	4.3e-09	795624	ieu-b-40	body mass index || id:ieu-b-40	TRUE	reported	igd	3	TRUE	2.15307227235873	2.22994394548383	NA	NA	4.23e-05	795624	1.69e-06	49269	TRUE	0.262338635208328	0.107830379494283	4.23e-05	1.69e-06
rs16903285	C	T	C	T	0.0331	6e-04	0.1407	NA	FALSE	FALSE	FALSE	Zizgbw	5	87978252	0.0094	0.9457	49269	Free T4	TRUE	reported	5	87978252	0.0026	7.6e-38	795624	ieu-b-40	body mass index || id:ieu-b-40	TRUE	reported	igd	3	TRUE	2.08648240826516	2.31914170330319	NA	NA	0.000203664	795624	8.27e-08	49269	TRUE	0.00259420613045895	0.519260304322927	0.000203664	8.27e-08
rs16953563	G	A	G	A	0.0134	0.0016	0.7484	NA	FALSE	FALSE	FALSE	Zizgbw	15	66686770	0.0073	0.8324	49269	Free T4	TRUE	reported	15	66686770	0.002	1.5e-11	795624	ieu-b-40	body mass index || id:ieu-b-40	TRUE	reported	igd	3	TRUE	1.62035335961018	1.78395515638707	NA	NA	5.64e-05	795624	9.75e-07	49269	TRUE	0.160041073086832	0.143775866651187	5.64e-05	9.75e-07
rs17001561	A	G	A	G	0.0151	0.0043	0.1573	NA	FALSE	FALSE	FALSE	Zizgbw	4	77096118	0.0092	0.6431	49269	Free T4	TRUE	reported	4	77096118	0.0023	3.8e-11	795624	ieu-b-40	body mass index || id:ieu-b-40	TRUE	reported	igd	3	TRUE	2.04208916553612	2.05154842984513	NA	NA	5.42e-05	795624	4.43e-06	49269	TRUE	0.257464353149964	0.138167284179623	5.42e-05	4.43e-06
rs17014375	G	T	G	T	0.0172	-0.0014	0.1348	NA	FALSE	FALSE	FALSE	Zizgbw	1	209543560	0.0097	0.8852	49269	Free T4	TRUE	reported	1	209543560	0.0025	1.1e-11	795624	ieu-b-40	body mass index || id:ieu-b-40	TRUE	reported	igd	3	TRUE	2.15307227235873	2.22994394548383	NA	NA	5.95e-05	795624	4.23e-07	49269	TRUE	0.12816177584445	0.15167891111316	5.95e-05	4.23e-07
rs17033117	T	C	T	C	0.0137	0.0083	0.1872	NA	FALSE	FALSE	FALSE	Zizgbw	3	35443653	0.0083	0.3166	49269	Free T4	TRUE	reported	3	35443653	0.0022	8.9e-10	795624	ieu-b-40	body mass index || id:ieu-b-40	TRUE	reported	igd	3	TRUE	1.84231957325541	1.96235067202577	NA	NA	4.87e-05	795624	2.03e-05	49269	TRUE	0.594257377363171	0.124145935971184	4.87e-05	2.03e-05
rs17113297	T	C	T	C	0.0166	-0.0012	0.2082	NA	FALSE	FALSE	FALSE	Zizgbw	10	102395982	0.0079	0.8803	49269	Free T4	TRUE	reported	10	102395982	0.0021	2.1e-15	795624	ieu-b-40	body mass index || id:ieu-b-40	TRUE	reported	igd	3	TRUE	1.75353308779732	1.87315291420642	NA	NA	7.85e-05	795624	4.68e-07	49269	TRUE	0.0782268045068519	0.20011799612167	7.85e-05	4.68e-07
rs17119937	C	T	C	T	0.0212	-0.0025	0.06905	NA	FALSE	FALSE	FALSE	Zizgbw	8	14502274	0.0147	0.8627	49269	Free T4	TRUE	reported	8	14502274	0.0036	5.6e-09	795624	ieu-b-40	body mass index || id:ieu-b-40	TRUE	reported	igd	3	TRUE	3.26290334058488	3.21111928149672	NA	NA	4.36e-05	795624	5.87e-07	49269	TRUE	0.20867047106993	0.11114446000102	4.36e-05	5.87e-07
rs17203016	G	A	G	A	0.015	0.0035	0.196	NA	FALSE	FALSE	FALSE	Zizgbw	2	208255518	0.0081	0.6667	49269	Free T4	TRUE	reported	2	208255518	0.002	2.1e-13	795624	ieu-b-40	body mass index || id:ieu-b-40	TRUE	reported	igd	3	TRUE	1.79792633052636	1.78395515638707	NA	NA	7.07e-05	795624	3.79e-06	49269	TRUE	0.163983347491737	0.180232254279352	7.07e-05	3.79e-06
rs17238110	A	G	A	G	0.0353	-0.0055	0.8366	NA	FALSE	FALSE	FALSE	Zizgbw	15	62150364	0.0213	0.7962	49269	Free T4	TRUE	reported	15	62150364	0.005	2e-12	795624	ieu-b-40	body mass index || id:ieu-b-40	TRUE	reported	igd	3	TRUE	4.7278803506434	4.45988789096766	NA	NA	6.26e-05	795624	1.35e-06	49269	TRUE	0.145960036982281	0.159582004577076	6.26e-05	1.35e-06
rs17399237	T	C	T	C	0.0129	0.0061	0.4503	NA	FALSE	FALSE	FALSE	Zizgbw	2	35471626	0.0068	0.3733	49269	Free T4	TRUE	reported	2	35471626	0.0017	6.7e-14	795624	ieu-b-40	body mass index || id:ieu-b-40	TRUE	reported	igd	3	TRUE	1.50937025278757	1.51636188292901	NA	NA	7.24e-05	795624	1.63e-05	49269	TRUE	0.335467905236811	0.184566299779591	7.24e-05	1.63e-05
rs17424296	G	A	G	A	0.0108	0.0063	0.6341	NA	FALSE	FALSE	FALSE	Zizgbw	5	60838903	0.007	0.3675	49269	Free T4	TRUE	reported	5	60838903	0.0018	2.4e-09	795624	ieu-b-40	body mass index || id:ieu-b-40	TRUE	reported	igd	3	TRUE	1.55376349551661	1.60555964074836	NA	NA	4.52e-05	795624	1.64e-05	49269	TRUE	0.564720693226072	0.115223340146257	4.52e-05	1.64e-05
rs17425707	C	T	C	T	0.0167	0.0092	0.1003	NA	FALSE	FALSE	FALSE	Zizgbw	1	57874879	0.0107	0.3887	49269	Free T4	TRUE	reported	1	57874879	0.0028	4.4e-09	795624	ieu-b-40	body mass index || id:ieu-b-40	TRUE	reported	igd	3	TRUE	2.37503848600396	2.49753721894189	NA	NA	4.47e-05	795624	1.5e-05	49269	TRUE	0.544598554571679	0.113948688698693	4.47e-05	1.5e-05
rs175165	T	G	T	G	0.0103	-0.0015	0.6059	NA	FALSE	FALSE	FALSE	Zizgbw	22	20116015	0.0067	0.8234	49269	Free T4	TRUE	reported	22	20116015	0.0018	5.2e-09	795624	ieu-b-40	body mass index || id:ieu-b-40	TRUE	reported	igd	3	TRUE	1.48717363142304	1.60555964074836	NA	NA	4.12e-05	795624	1.02e-06	49269	TRUE	0.244011103526915	0.105026164257455	4.12e-05	1.02e-06
rs17535082	C	T	C	T	0.0171	0.0063	0.9061	NA	FALSE	FALSE	FALSE	Zizgbw	14	35667554	0.0111	0.5737	49269	Free T4	TRUE	reported	14	35667554	0.003	7.8e-09	795624	ieu-b-40	body mass index || id:ieu-b-40	TRUE	reported	igd	3	TRUE	2.46382497146206	2.6759327345806	NA	NA	4.08e-05	795624	6.54e-06	49269	TRUE	0.40937376228978	0.104006451155515	4.08e-05	6.54e-06
rs17535749	A	G	A	G	0.015	0.0088	0.1023	NA	FALSE	FALSE	FALSE	Zizgbw	3	10027724	0.0114	0.4436	49269	Free T4	TRUE	reported	3	10027724	0.0027	2.5e-08	795624	ieu-b-40	body mass index || id:ieu-b-40	TRUE	reported	igd	3	TRUE	2.53041483555563	2.40833946112254	NA	NA	3.88e-05	795624	1.21e-05	49269	TRUE	0.553557091441888	0.0989078978828481	3.88e-05	1.21e-05
rs17551974	C	A	C	A	0.0141	0.0083	0.8218	NA	FALSE	FALSE	FALSE	Zizgbw	2	142293146	0.0089	0.3506	49269	Free T4	TRUE	reported	2	142293146	0.0022	1.9e-10	795624	ieu-b-40	body mass index || id:ieu-b-40	TRUE	reported	igd	3	TRUE	1.97549930144255	1.96235067202577	NA	NA	5.16e-05	795624	1.77e-05	49269	TRUE	0.521481811619324	0.131538991258103	5.16e-05	1.77e-05
rs17636031	C	T	C	T	0.016	-0.0079	0.2701	NA	FALSE	FALSE	FALSE	Zizgbw	10	126594078	0.0083	0.3419	49269	Free T4	TRUE	reported	10	126594078	0.0019	1.2e-17	795624	ieu-b-40	body mass index || id:ieu-b-40	TRUE	reported	igd	3	TRUE	1.84231957325541	1.69475739856771	NA	NA	8.91e-05	795624	1.84e-05	49269	TRUE	0.267315493075555	0.227142706684396	8.91e-05	1.84e-05
rs17663412	A	C	A	C	0.0157	-0.0029	0.1139	NA	FALSE	FALSE	FALSE	Zizgbw	5	167595121	0.01	0.7723	49269	Free T4	TRUE	reported	5	167595121	0.0027	6.1e-09	795624	ieu-b-40	body mass index || id:ieu-b-40	TRUE	reported	igd	3	TRUE	2.2196621364523	2.40833946112254	NA	NA	4.25e-05	795624	1.71e-06	49269	TRUE	0.261634300574972	0.108340237472913	4.25e-05	1.71e-06
rs17710386	C	T	C	T	0.0126	-3e-04	0.3319	NA	FALSE	FALSE	FALSE	Zizgbw	18	63461201	0.0073	0.9646	49269	Free T4	TRUE	reported	18	63461201	0.0018	1e-12	795624	ieu-b-40	body mass index || id:ieu-b-40	TRUE	reported	igd	3	TRUE	1.62035335961018	1.60555964074836	NA	NA	6.16e-05	795624	3.43e-08	49269	TRUE	0.0988092426119649	0.157032614234678	6.16e-05	3.43e-08
rs17806379	C	T	C	T	0.0258	-3e-04	0.8211	NA	FALSE	FALSE	FALSE	Zizgbw	20	51107290	0.0084	0.9711	49269	Free T4	TRUE	reported	20	51107290	0.0022	1.5e-30	795624	ieu-b-40	body mass index || id:ieu-b-40	TRUE	reported	igd	3	TRUE	1.86451619461993	1.96235067202577	NA	NA	0.000172827	795624	2.59e-08	49269	TRUE	0.00515622880466239	0.440624915334165	0.000172827	2.59e-08
rs1804528	A	G	A	G	0.0109	-0.0037	0.3507	NA	FALSE	FALSE	FALSE	Zizgbw	4	146056320	0.0073	0.6118	49269	Free T4	TRUE	reported	4	146056320	0.002	3e-08	795624	ieu-b-40	body mass index || id:ieu-b-40	TRUE	reported	igd	3	TRUE	1.62035335961018	1.78395515638707	NA	NA	3.73e-05	795624	5.21e-06	49269	TRUE	0.410025185237109	0.0950839963125496	3.73e-05	5.21e-06
rs1830074	C	T	C	T	0.0115	3e-04	0.288	NA	FALSE	FALSE	FALSE	Zizgbw	7	6718674	0.0074	0.9624	49269	Free T4	TRUE	reported	7	6718674	0.0019	1.4e-09	795624	ieu-b-40	body mass index || id:ieu-b-40	TRUE	reported	igd	3	TRUE	1.6425499809747	1.69475739856771	NA	NA	4.6e-05	795624	3.34e-08	49269	TRUE	0.155168321911559	0.117262785113756	4.6e-05	3.34e-08
rs1836303	G	A	G	A	0.0116	0.0068	0.3873	NA	FALSE	FALSE	FALSE	Zizgbw	15	46539116	0.0066	0.3076	49269	Free T4	TRUE	reported	15	46539116	0.0018	5.3e-11	795624	ieu-b-40	body mass index || id:ieu-b-40	TRUE	reported	igd	3	TRUE	1.46497701005852	1.60555964074836	NA	NA	5.22e-05	795624	2.15e-05	49269	TRUE	0.577197146307735	0.133068594257543	5.22e-05	2.15e-05
rs1863652	G	A	G	A	0.0115	0.0052	0.6551	NA	FALSE	FALSE	FALSE	Zizgbw	4	95991417	0.0069	0.4514	49269	Free T4	TRUE	reported	4	95991417	0.0018	1.4e-10	795624	ieu-b-40	body mass index || id:ieu-b-40	TRUE	reported	igd	3	TRUE	1.53156687415209	1.60555964074836	NA	NA	5.13e-05	795624	1.15e-05	49269	TRUE	0.416611550892447	0.130774190446739	5.13e-05	1.15e-05
rs1885728	A	G	A	G	0.0108	-0.002	0.6787	NA	FALSE	FALSE	FALSE	Zizgbw	6	5977833	0.0072	0.7762	49269	Free T4	TRUE	reported	6	5977833	0.0019	1e-08	795624	ieu-b-40	body mass index || id:ieu-b-40	TRUE	reported	igd	3	TRUE	1.59815673824566	1.69475739856771	NA	NA	4.06e-05	795624	1.57e-06	49269	TRUE	0.270216030975664	0.103496594910471	4.06e-05	1.57e-06
rs1891216	G	T	G	T	0.0107	-0.0017	0.3759	NA	FALSE	FALSE	FALSE	Zizgbw	1	7728391	0.0068	0.8018	49269	Free T4	TRUE	reported	1	7728391	0.0018	2.4e-09	795624	ieu-b-40	body mass index || id:ieu-b-40	TRUE	reported	igd	3	TRUE	1.50937025278757	1.60555964074836	NA	NA	4.44e-05	795624	1.27e-06	49269	TRUE	0.233061569051094	0.113183898442014	4.44e-05	1.27e-06
rs1896767	G	A	G	A	0.0109	-0.0019	0.4624	NA	FALSE	FALSE	FALSE	Zizgbw	16	62838304	0.0065	0.7723	49269	Free T4	TRUE	reported	16	62838304	0.0017	2.4e-10	795624	ieu-b-40	body mass index || id:ieu-b-40	TRUE	reported	igd	3	TRUE	1.442780388694	1.51636188292901	NA	NA	5.17e-05	795624	1.73e-06	49269	TRUE	0.20571245357122	0.131793924963869	5.17e-05	1.73e-06
rs1927790	C	T	C	T	0.0148	0.0025	0.4109	NA	FALSE	FALSE	FALSE	Zizgbw	13	96922191	0.0068	0.7169	49269	Free T4	TRUE	reported	13	96922191	0.0016	1.8e-19	795624	ieu-b-40	body mass index || id:ieu-b-40	TRUE	reported	igd	3	TRUE	1.50937025278757	1.42716412510965	NA	NA	0.00010753	795624	2.74e-06	49269	TRUE	0.0605075706773413	0.274131374237697	0.00010753	2.74e-06
rs1928295	T	C	T	C	0.0141	0.01	0.5539	NA	FALSE	FALSE	FALSE	Zizgbw	9	120378483	0.0065	0.1252	49269	Free T4	TRUE	reported	9	120378483	0.0016	5.4e-18	795624	ieu-b-40	body mass index || id:ieu-b-40	TRUE	reported	igd	3	TRUE	1.442780388694	1.42716412510965	NA	NA	9.76e-05	795624	4.8e-05	49269	TRUE	0.524985861625722	0.248813879106396	9.76e-05	4.8e-05
rs1948080	T	G	T	G	0.0137	-9e-04	0.6251	NA	FALSE	FALSE	FALSE	Zizgbw	9	11852043	0.0067	0.8943	49269	Free T4	TRUE	reported	9	11852043	0.0018	1.1e-14	795624	ieu-b-40	body mass index || id:ieu-b-40	TRUE	reported	igd	3	TRUE	1.48717363142304	1.60555964074836	NA	NA	7.28e-05	795624	3.66e-07	49269	TRUE	0.0877262014032126	0.185586077333097	7.28e-05	3.66e-07
rs1982441	T	G	T	G	0.0175	-9e-04	0.1381	NA	FALSE	FALSE	FALSE	Zizgbw	8	28021769	0.0097	0.9254	49269	Free T4	TRUE	reported	8	28021769	0.0026	7e-12	795624	ieu-b-40	body mass index || id:ieu-b-40	TRUE	reported	igd	3	TRUE	2.15307227235873	2.31914170330319	NA	NA	5.69e-05	795624	1.75e-07	49269	TRUE	0.124866075395676	0.145050547927459	5.69e-05	1.75e-07
rs1982725	T	C	T	C	0.0097	-0.003	0.4778	NA	FALSE	FALSE	FALSE	Zizgbw	19	30618771	0.0066	0.6509	49269	Free T4	TRUE	reported	19	30618771	0.0017	3.3e-08	795624	ieu-b-40	body mass index || id:ieu-b-40	TRUE	reported	igd	3	TRUE	1.46497701005852	1.51636188292901	NA	NA	4.09e-05	795624	4.19e-06	49269	TRUE	0.348956139288381	0.104261379354518	4.09e-05	4.19e-06
rs200810	T	C	T	C	0.0136	7e-04	0.6284	NA	FALSE	FALSE	FALSE	Zizgbw	6	97922184	0.0068	0.9155	49269	Free T4	TRUE	reported	6	97922184	0.0017	5.5e-16	795624	ieu-b-40	body mass index || id:ieu-b-40	TRUE	reported	igd	3	TRUE	1.50937025278757	1.51636188292901	NA	NA	8.04e-05	795624	2.15e-07	49269	TRUE	0.0670252610125455	0.204962005868349	8.04e-05	2.15e-07
rs2051559	C	T	C	T	0.0176	0.0146	0.1308	NA	FALSE	FALSE	FALSE	Zizgbw	4	3298800	0.0099	0.1405	49269	Free T4	TRUE	reported	4	3298800	0.0026	5e-12	795624	ieu-b-40	body mass index || id:ieu-b-40	TRUE	reported	igd	3	TRUE	2.19746551508778	2.31914170330319	NA	NA	5.76e-05	795624	4.41e-05	49269	TRUE	0.838081438172943	0.146835103855828	5.76e-05	4.41e-05
rs208015	T	C	T	C	0.0356	0.0068	0.0784	NA	FALSE	FALSE	FALSE	Zizgbw	17	46252346	0.0123	0.5808	49269	Free T4	TRUE	reported	17	46252346	0.0034	1.4e-25	795624	ieu-b-40	body mass index || id:ieu-b-40	TRUE	reported	igd	3	TRUE	2.73018442783633	3.03272376585801	NA	NA	0.000137777	795624	6.2e-06	49269	TRUE	0.0463687067702735	0.351252124101723	0.000137777	6.2e-06
rs215634	A	G	A	G	0.0152	-0.0092	0.3788	NA	FALSE	FALSE	FALSE	Zizgbw	7	32369148	0.0068	0.1809	49269	Free T4	TRUE	reported	7	32369148	0.0018	2.6e-17	795624	ieu-b-40	body mass index || id:ieu-b-40	TRUE	reported	igd	3	TRUE	1.50937025278757	1.60555964074836	NA	NA	8.96e-05	795624	3.72e-05	49269	TRUE	0.468348694540666	0.228417471333637	8.96e-05	3.72e-05
rs217671	G	A	G	A	0.0144	-0.0095	0.2719	NA	FALSE	FALSE	FALSE	Zizgbw	14	62360464	0.0074	0.201	49269	Free T4	TRUE	reported	14	62360464	0.0019	1.3e-13	795624	ieu-b-40	body mass index || id:ieu-b-40	TRUE	reported	igd	3	TRUE	1.6425499809747	1.69475739856771	NA	NA	7.22e-05	795624	3.35e-05	49269	TRUE	0.559520186251512	0.184056411308794	7.22e-05	3.35e-05
rs2228213	G	A	G	A	0.0139	-0.0106	0.6519	NA	FALSE	FALSE	FALSE	Zizgbw	6	12124855	0.0067	0.1157	49269	Free T4	TRUE	reported	6	12124855	0.0017	4.6e-16	795624	ieu-b-40	body mass index || id:ieu-b-40	TRUE	reported	igd	3	TRUE	1.48717363142304	1.51636188292901	NA	NA	8.4e-05	795624	5.08e-05	49269	TRUE	0.660705058741406	0.214140180082819	8.4e-05	5.08e-05
rs2228552	T	G	T	G	0.0127	0.0088	0.6445	NA	FALSE	FALSE	FALSE	Zizgbw	1	32165495	0.0069	0.1985	49269	Free T4	TRUE	reported	1	32165495	0.0019	3.1e-11	795624	ieu-b-40	body mass index || id:ieu-b-40	TRUE	reported	igd	3	TRUE	1.53156687415209	1.69475739856771	NA	NA	5.62e-05	795624	3.3e-05	49269	TRUE	0.705873519029986	0.143265994497609	5.62e-05	3.3e-05
rs2242189	T	C	T	C	0.0135	-5e-04	0.6342	NA	FALSE	FALSE	FALSE	Zizgbw	4	38691024	0.007	0.9455	49269	Free T4	TRUE	reported	4	38691024	0.0018	8.3e-14	795624	ieu-b-40	body mass index || id:ieu-b-40	TRUE	reported	igd	3	TRUE	1.55376349551661	1.60555964074836	NA	NA	7.07e-05	795624	1.04e-07	49269	TRUE	0.0815680924431654	0.180232254279352	7.07e-05	1.04e-07
rs2283093	T	C	T	C	0.0127	0.0018	0.2066	NA	FALSE	FALSE	FALSE	Zizgbw	7	126721231	0.008	0.8184	49269	Free T4	TRUE	reported	7	126721231	0.0021	3.1e-09	795624	ieu-b-40	body mass index || id:ieu-b-40	TRUE	reported	igd	3	TRUE	1.77572970916184	1.87315291420642	NA	NA	4.6e-05	795624	1.03e-06	49269	TRUE	0.214134416509982	0.117262785113756	4.6e-05	1.03e-06
rs2285178	C	T	C	T	0.0112	0.0064	0.3109	NA	FALSE	FALSE	FALSE	Zizgbw	22	38205989	0.0069	0.3548	49269	Free T4	TRUE	reported	22	38205989	0.0019	9.4e-09	795624	ieu-b-40	body mass index || id:ieu-b-40	TRUE	reported	igd	3	TRUE	1.53156687415209	1.69475739856771	NA	NA	4.37e-05	795624	1.75e-05	49269	TRUE	0.601090202988229	0.111399389627686	4.37e-05	1.75e-05
rs2306537	G	A	G	A	0.0133	-0.002	0.3092	NA	FALSE	FALSE	FALSE	Zizgbw	12	133423695	0.0073	0.7801	49269	Free T4	TRUE	reported	12	133423695	0.0019	8.7e-13	795624	ieu-b-40	body mass index || id:ieu-b-40	TRUE	reported	igd	3	TRUE	1.62035335961018	1.69475739856771	NA	NA	6.16e-05	795624	1.52e-06	49269	TRUE	0.154159212058064	0.157032614234678	6.16e-05	1.52e-06
rs2307111	T	C	T	C	0.0265	0.0045	0.6038	NA	FALSE	FALSE	FALSE	Zizgbw	5	75003678	0.0068	0.5051	49269	Free T4	TRUE	reported	5	75003678	0.0016	1.6e-58	795624	ieu-b-40	body mass index || id:ieu-b-40	TRUE	reported	igd	3	TRUE	1.50937025278757	1.42716412510965	NA	NA	0.000344663	795624	8.89e-06	49269	TRUE	0.000787929293468753	0.878874310305772	0.000344663	8.89e-06
rs2325036	A	C	A	C	0.0181	0.004	0.6155	NA	FALSE	FALSE	FALSE	Zizgbw	3	85819412	0.0067	0.5545	49269	Free T4	TRUE	reported	3	85819412	0.0017	3.6e-27	795624	ieu-b-40	body mass index || id:ieu-b-40	TRUE	reported	igd	3	TRUE	1.48717363142304	1.51636188292901	NA	NA	0.000142459	795624	7.23e-06	49269	TRUE	0.0463943636969532	0.363190232502588	0.000142459	7.23e-06
rs2357760	A	G	A	G	0.0145	0.006	0.6754	NA	FALSE	FALSE	FALSE	Zizgbw	6	120213880	0.0068	0.3773	49269	Free T4	TRUE	reported	6	120213880	0.0017	6.8e-17	795624	ieu-b-40	body mass index || id:ieu-b-40	TRUE	reported	igd	3	TRUE	1.50937025278757	1.51636188292901	NA	NA	9.14e-05	795624	1.58e-05	49269	TRUE	0.228935408717029	0.233006634626918	9.14e-05	1.58e-05
rs2361988	T	C	T	C	0.0155	0.0045	0.7461	NA	FALSE	FALSE	FALSE	Zizgbw	16	398151	0.0075	0.5502	49269	Free T4	TRUE	reported	16	398151	0.002	5.2e-15	795624	ieu-b-40	body mass index || id:ieu-b-40	TRUE	reported	igd	3	TRUE	1.66474660233923	1.78395515638707	NA	NA	7.55e-05	795624	7.31e-06	49269	TRUE	0.197314401915456	0.192469597159714	7.55e-05	7.31e-06
rs2365389	C	T	C	T	0.0174	0.0046	0.5857	NA	FALSE	FALSE	FALSE	Zizgbw	3	61236462	0.0066	0.4874	49269	Free T4	TRUE	reported	3	61236462	0.0017	1.3e-25	795624	ieu-b-40	body mass index || id:ieu-b-40	TRUE	reported	igd	3	TRUE	1.46497701005852	1.51636188292901	NA	NA	0.000131655	795624	9.86e-06	49269	TRUE	0.0726246224361235	0.335642489348474	0.000131655	9.86e-06
rs2367112	T	G	T	G	0.0119	0.0077	0.5081	NA	FALSE	FALSE	FALSE	Zizgbw	5	64168193	0.0066	0.243	49269	Free T4	TRUE	reported	5	64168193	0.0016	2.3e-13	795624	ieu-b-40	body mass index || id:ieu-b-40	TRUE	reported	igd	3	TRUE	1.46497701005852	1.42716412510965	NA	NA	6.95e-05	795624	2.76e-05	49269	TRUE	0.506624948861755	0.177172936916552	6.95e-05	2.76e-05
rs2423668	T	C	T	C	0.0105	0.0085	0.4495	NA	FALSE	FALSE	FALSE	Zizgbw	20	12430673	0.0068	0.2105	49269	Free T4	TRUE	reported	20	12430673	0.0019	2.8e-08	795624	ieu-b-40	body mass index || id:ieu-b-40	TRUE	reported	igd	3	TRUE	1.50937025278757	1.69475739856771	NA	NA	3.84e-05	795624	3.17e-05	49269	TRUE	0.902880941823321	0.0978881896757143	3.84e-05	3.17e-05
rs2425840	C	A	C	A	0.0119	-0.0043	0.4059	NA	FALSE	FALSE	FALSE	Zizgbw	20	44904838	0.0066	0.512	49269	Free T4	TRUE	reported	20	44904838	0.0018	1.6e-11	795624	ieu-b-40	body mass index || id:ieu-b-40	TRUE	reported	igd	3	TRUE	1.46497701005852	1.60555964074836	NA	NA	5.49e-05	795624	8.62e-06	49269	TRUE	0.335260398590548	0.139951830470877	5.49e-05	8.62e-06
rs2481665	T	C	T	C	0.0161	0.0082	0.5592	NA	FALSE	FALSE	FALSE	Zizgbw	1	62594677	0.0065	0.2106	49269	Free T4	TRUE	reported	1	62594677	0.0016	7.2e-23	795624	ieu-b-40	body mass index || id:ieu-b-40	TRUE	reported	igd	3	TRUE	1.442780388694	1.42716412510965	NA	NA	0.000127248	795624	3.23e-05	49269	TRUE	0.227949321572813	0.324405812452361	0.000127248	3.23e-05
rs2600226	C	T	C	T	0.0116	-0.0015	0.3303	NA	FALSE	FALSE	FALSE	Zizgbw	3	12928762	0.007	0.8299	49269	Free T4	TRUE	reported	3	12928762	0.0019	3.7e-10	795624	ieu-b-40	body mass index || id:ieu-b-40	TRUE	reported	igd	3	TRUE	1.55376349551661	1.69475739856771	NA	NA	4.68e-05	795624	9.32e-07	49269	TRUE	0.205661697953743	0.119302233344521	4.68e-05	9.32e-07
rs2608703	A	C	A	C	0.0142	0.0124	0.4546	NA	FALSE	FALSE	FALSE	Zizgbw	12	41846769	0.0065	0.05851	49269	Free T4	TRUE	reported	12	41846769	0.0017	1.9e-16	795624	ieu-b-40	body mass index || id:ieu-b-40	TRUE	reported	igd	3	TRUE	1.442780388694	1.51636188292901	NA	NA	8.77e-05	795624	7.39e-05	49269	TRUE	0.86854898298428	0.223573372448866	8.77e-05	7.39e-05
rs262130	T	C	T	C	0.0127	-0.0028	0.1969	NA	FALSE	FALSE	FALSE	Zizgbw	6	142853486	0.0082	0.7321	49269	Free T4	TRUE	reported	6	142853486	0.0023	1.8e-08	795624	ieu-b-40	body mass index || id:ieu-b-40	TRUE	reported	igd	3	TRUE	1.82012295189089	2.05154842984513	NA	NA	3.83e-05	795624	2.37e-06	49269	TRUE	0.316625513457731	0.0976332627513993	3.83e-05	2.37e-06
rs2693826	G	A	G	A	0.0137	-0.0012	0.5579	NA	FALSE	FALSE	FALSE	Zizgbw	2	6160943	0.0068	0.8592	49269	Free T4	TRUE	reported	2	6160943	0.0017	2e-15	795624	ieu-b-40	body mass index || id:ieu-b-40	TRUE	reported	igd	3	TRUE	1.50937025278757	1.51636188292901	NA	NA	8.16e-05	795624	6.32e-07	49269	TRUE	0.0759795747862859	0.208021389930034	8.16e-05	6.32e-07
rs2694047	G	A	G	A	0.0188	7e-04	0.747	NA	FALSE	FALSE	FALSE	Zizgbw	8	116750548	0.0076	0.9255	49269	Free T4	TRUE	reported	8	116750548	0.002	3.9e-21	795624	ieu-b-40	body mass index || id:ieu-b-40	TRUE	reported	igd	3	TRUE	1.68694322370375	1.78395515638707	NA	NA	0.000111045	795624	1.72e-07	49269	TRUE	0.0292204473288892	0.283093327108124	0.000111045	1.72e-07
rs2744974	T	C	T	C	0.0249	0.0135	0.338	NA	FALSE	FALSE	FALSE	Zizgbw	6	34579431	0.007	0.05605	49269	Free T4	TRUE	reported	6	34579431	0.0018	1.4e-45	795624	ieu-b-40	body mass index || id:ieu-b-40	TRUE	reported	igd	3	TRUE	1.55376349551661	1.60555964074836	NA	NA	0.00024046	795624	7.55e-05	49269	TRUE	0.14191652373162	0.613097691688892	0.00024046	7.55e-05
rs2791653	A	G	A	G	0.0141	-0.0065	0.2423	NA	FALSE	FALSE	FALSE	Zizgbw	1	11129848	0.0079	0.4089	49269	Free T4	TRUE	reported	1	11129848	0.0019	1.3e-13	795624	ieu-b-40	body mass index || id:ieu-b-40	TRUE	reported	igd	3	TRUE	1.75353308779732	1.69475739856771	NA	NA	6.92e-05	795624	1.37e-05	49269	TRUE	0.319948898322541	0.176408108723175	6.92e-05	1.37e-05
rs2832283	A	G	A	G	0.0115	0.0019	0.2208	NA	FALSE	FALSE	FALSE	Zizgbw	21	30690558	0.0078	0.8092	49269	Free T4	TRUE	reported	21	30690558	0.002	5.8e-09	795624	ieu-b-40	body mass index || id:ieu-b-40	TRUE	reported	igd	3	TRUE	1.7313364664328	1.78395515638707	NA	NA	4.16e-05	795624	1.2e-06	49269	TRUE	0.24878722822435	0.106045878175199	4.16e-05	1.2e-06
rs2836964	T	C	T	C	0.011	0.004	0.6424	NA	FALSE	FALSE	FALSE	Zizgbw	21	40631006	0.0068	0.5523	49269	Free T4	TRUE	reported	21	40631006	0.0018	1.3e-09	795624	ieu-b-40	body mass index || id:ieu-b-40	TRUE	reported	igd	3	TRUE	1.50937025278757	1.60555964074836	NA	NA	4.69e-05	795624	7.02e-06	49269	TRUE	0.365777217819978	0.119557164602815	4.69e-05	7.02e-06
rs2903971	T	G	T	G	0.0145	0.0119	0.8203	NA	FALSE	FALSE	FALSE	Zizgbw	3	116935744	0.0086	0.1653	49269	Free T4	TRUE	reported	3	116935744	0.0023	1.5e-10	795624	ieu-b-40	body mass index || id:ieu-b-40	TRUE	reported	igd	3	TRUE	1.90890943734898	2.05154842984513	NA	NA	5e-05	795624	3.89e-05	49269	TRUE	0.857418285983498	0.127460058900381	5e-05	3.89e-05
rs2907948	G	A	G	A	0.0141	0.0067	0.7573	NA	FALSE	FALSE	FALSE	Zizgbw	7	150638484	0.0074	0.3652	49269	Free T4	TRUE	reported	7	150638484	0.0019	1.3e-13	795624	ieu-b-40	body mass index || id:ieu-b-40	TRUE	reported	igd	3	TRUE	1.6425499809747	1.69475739856771	NA	NA	6.92e-05	795624	1.66e-05	49269	TRUE	0.360596126034965	0.176408108723175	6.92e-05	1.66e-05
rs2931434	C	T	C	T	0.0104	7e-04	0.6832	NA	FALSE	FALSE	FALSE	Zizgbw	5	73159098	0.007	0.9151	49269	Free T4	TRUE	reported	5	73159098	0.0018	1.4e-08	795624	ieu-b-40	body mass index || id:ieu-b-40	TRUE	reported	igd	3	TRUE	1.55376349551661	1.60555964074836	NA	NA	4.2e-05	795624	2.03e-07	49269	TRUE	0.193989600500366	0.107065592908748	4.2e-05	2.03e-07
rs2943465	C	T	C	T	0.0248	-0.012	0.9444	NA	FALSE	FALSE	FALSE	Zizgbw	12	19265921	0.0149	0.4214	49269	Free T4	TRUE	reported	12	19265921	0.0039	2e-10	795624	ieu-b-40	body mass index || id:ieu-b-40	TRUE	reported	igd	3	TRUE	3.30729658331393	3.47871255495478	NA	NA	5.08e-05	795624	1.32e-05	49269	TRUE	0.451661229858051	0.129499523447586	5.08e-05	1.32e-05
rs294704	G	T	G	T	0.0113	-0.0066	0.2761	NA	FALSE	FALSE	FALSE	Zizgbw	5	152519088	0.0073	0.365	49269	Free T4	TRUE	reported	5	152519088	0.0019	4e-09	795624	ieu-b-40	body mass index || id:ieu-b-40	TRUE	reported	igd	3	TRUE	1.62035335961018	1.69475739856771	NA	NA	4.45e-05	795624	1.66e-05	49269	TRUE	0.575968006787704	0.113438828476585	4.45e-05	1.66e-05
rs3007105	T	C	T	C	0.0142	0.0013	0.4697	NA	FALSE	FALSE	FALSE	Zizgbw	14	47367616	0.0065	0.8399	49269	Free T4	TRUE	reported	14	47367616	0.0017	1.1e-17	795624	ieu-b-40	body mass index || id:ieu-b-40	TRUE	reported	igd	3	TRUE	1.442780388694	1.51636188292901	NA	NA	8.77e-05	795624	8.12e-07	49269	TRUE	0.0682932341692149	0.223573372448866	8.77e-05	8.12e-07
rs326896	C	T	C	T	0.0128	0.0063	0.6075	NA	FALSE	FALSE	FALSE	Zizgbw	4	112669571	0.0067	0.3515	49269	Free T4	TRUE	reported	4	112669571	0.0018	2.8e-13	795624	ieu-b-40	body mass index || id:ieu-b-40	TRUE	reported	igd	3	TRUE	1.48717363142304	1.60555964074836	NA	NA	6.36e-05	795624	1.79e-05	49269	TRUE	0.419965611956233	0.16213140001858	6.36e-05	1.79e-05
rs349088	C	A	C	A	0.0128	0.0068	0.5024	NA	FALSE	FALSE	FALSE	Zizgbw	11	84814393	0.0065	0.2995	49269	Free T4	TRUE	reported	11	84814393	0.0017	1.8e-13	795624	ieu-b-40	body mass index || id:ieu-b-40	TRUE	reported	igd	3	TRUE	1.442780388694	1.51636188292901	NA	NA	7.12e-05	795624	2.22e-05	49269	TRUE	0.422176138289498	0.181506972014356	7.12e-05	2.22e-05
rs3731695	C	T	C	T	0.0116	0.0037	0.5582	NA	FALSE	FALSE	FALSE	Zizgbw	2	203820275	0.0069	0.589	49269	Free T4	TRUE	reported	2	203820275	0.0016	7.9e-13	795624	ieu-b-40	body mass index || id:ieu-b-40	TRUE	reported	igd	3	TRUE	1.53156687415209	1.42716412510965	NA	NA	6.61e-05	795624	5.84e-06	49269	TRUE	0.218438334884593	0.168504910931023	6.61e-05	5.84e-06
rs3732084	C	T	C	T	0.0107	-0.0098	0.6139	NA	FALSE	FALSE	FALSE	Zizgbw	2	207174316	0.007	0.1579	49269	Free T4	TRUE	reported	2	207174316	0.0018	1.1e-09	795624	ieu-b-40	body mass index || id:ieu-b-40	TRUE	reported	igd	3	TRUE	1.55376349551661	1.60555964074836	NA	NA	4.44e-05	795624	3.98e-05	49269	TRUE	0.939114671763009	0.113183898442014	4.44e-05	3.98e-05
rs3736485	A	G	A	G	0.0134	-0.0075	0.4557	NA	FALSE	FALSE	FALSE	Zizgbw	15	51748610	0.0065	0.2518	49269	Free T4	TRUE	reported	15	51748610	0.0016	2.5e-16	795624	ieu-b-40	body mass index || id:ieu-b-40	TRUE	reported	igd	3	TRUE	1.442780388694	1.42716412510965	NA	NA	8.82e-05	795624	2.7e-05	49269	TRUE	0.366161824465432	0.224848133528454	8.82e-05	2.7e-05
rs3749897	T	C	T	C	0.0122	-0.0013	0.4172	NA	FALSE	FALSE	FALSE	Zizgbw	6	42532102	0.0066	0.8491	49269	Free T4	TRUE	reported	6	42532102	0.0018	8.4e-12	795624	ieu-b-40	body mass index || id:ieu-b-40	TRUE	reported	igd	3	TRUE	1.46497701005852	1.60555964074836	NA	NA	5.77e-05	795624	7.87e-07	49269	TRUE	0.148437553960315	0.147090040620985	5.77e-05	7.87e-07
rs3764835	G	A	G	A	0.0141	0.0024	0.8472	NA	FALSE	FALSE	FALSE	Zizgbw	2	159519368	0.0093	0.7989	49269	Free T4	TRUE	reported	2	159519368	0.0024	3.1e-09	795624	ieu-b-40	body mass index || id:ieu-b-40	TRUE	reported	igd	3	TRUE	2.06428578690064	2.14074618766448	NA	NA	4.34e-05	795624	1.35e-06	49269	TRUE	0.242514112622562	0.110634600900653	4.34e-05	1.35e-06
rs3772882	A	C	A	C	0.0127	0.0031	0.3661	NA	FALSE	FALSE	FALSE	Zizgbw	3	81808602	0.0074	0.6785	49269	Free T4	TRUE	reported	3	81808602	0.0018	6.6e-13	795624	ieu-b-40	body mass index || id:ieu-b-40	TRUE	reported	igd	3	TRUE	1.6425499809747	1.60555964074836	NA	NA	6.26e-05	795624	3.56e-06	49269	TRUE	0.194351621296342	0.159582004577076	6.26e-05	3.56e-06
rs3800229	T	G	T	G	0.0175	-0.0032	0.7123	NA	FALSE	FALSE	FALSE	Zizgbw	6	108996963	0.007	0.6495	49269	Free T4	TRUE	reported	6	108996963	0.0018	1.4e-22	795624	ieu-b-40	body mass index || id:ieu-b-40	TRUE	reported	igd	3	TRUE	1.55376349551661	1.60555964074836	NA	NA	0.000118788	795624	4.24e-06	49269	TRUE	0.056894659234518	0.302835342012299	0.000118788	4.24e-06
rs3800637	C	T	C	T	0.0115	-0.0038	0.336	NA	FALSE	FALSE	FALSE	Zizgbw	7	137403432	0.0071	0.5908	49269	Free T4	TRUE	reported	7	137403432	0.0018	5.1e-10	795624	ieu-b-40	body mass index || id:ieu-b-40	TRUE	reported	igd	3	TRUE	1.57596011688113	1.60555964074836	NA	NA	5.13e-05	795624	5.81e-06	49269	TRUE	0.306040862616698	0.130774190446739	5.13e-05	5.81e-06
rs3806572	G	A	G	A	0.0145	-0.0085	0.7212	NA	FALSE	FALSE	FALSE	Zizgbw	2	55238677	0.0076	0.261	49269	Free T4	TRUE	reported	2	55238677	0.0019	1.6e-14	795624	ieu-b-40	body mass index || id:ieu-b-40	TRUE	reported	igd	3	TRUE	1.68694322370375	1.69475739856771	NA	NA	7.32e-05	795624	2.54e-05	49269	TRUE	0.448858228751551	0.186605855702484	7.32e-05	2.54e-05
rs3807645	G	A	G	A	0.0166	0.0131	0.779	NA	FALSE	FALSE	FALSE	Zizgbw	7	77830091	0.0078	0.09163	49269	Free T4	TRUE	reported	7	77830091	0.0021	2.4e-15	795624	ieu-b-40	body mass index || id:ieu-b-40	TRUE	reported	igd	3	TRUE	1.7313364664328	1.87315291420642	NA	NA	7.85e-05	795624	5.72e-05	49269	TRUE	0.779960029740496	0.20011799612167	7.85e-05	5.72e-05
rs380857	C	A	C	A	0.0151	-0.0111	0.1122	NA	FALSE	FALSE	FALSE	Zizgbw	9	101491066	0.0101	0.2731	49269	Free T4	TRUE	reported	9	101491066	0.0027	3.6e-08	795624	ieu-b-40	body mass index || id:ieu-b-40	TRUE	reported	igd	3	TRUE	2.24185875781683	2.40833946112254	NA	NA	3.93e-05	795624	2.45e-05	49269	TRUE	0.776289423405532	0.100182534288982	3.93e-05	2.45e-05
rs3814883	T	C	T	C	0.0232	0.0117	0.4764	NA	FALSE	FALSE	FALSE	Zizgbw	16	29994922	0.0069	0.09057	49269	Free T4	TRUE	reported	16	29994922	0.0017	1.1e-40	795624	ieu-b-40	body mass index || id:ieu-b-40	TRUE	reported	igd	3	TRUE	1.53156687415209	1.51636188292901	NA	NA	0.000234029	795624	5.84e-05	49269	TRUE	0.0990939998357496	0.596696817497323	0.000234029	5.84e-05
rs3829849	T	C	T	C	0.0098	-0.0051	0.3589	NA	FALSE	FALSE	FALSE	Zizgbw	9	129390800	0.0068	0.4513	49269	Free T4	TRUE	reported	9	129390800	0.0017	5.9e-09	795624	ieu-b-40	body mass index || id:ieu-b-40	TRUE	reported	igd	3	TRUE	1.50937025278757	1.51636188292901	NA	NA	4.18e-05	795624	1.14e-05	49269	TRUE	0.505834028237261	0.106555735439998	4.18e-05	1.14e-05
rs38314	G	A	G	A	0.012	0.0017	0.5088	NA	FALSE	FALSE	FALSE	Zizgbw	7	70067315	0.0068	0.7973	49269	Free T4	TRUE	reported	7	70067315	0.0017	4.7e-12	795624	ieu-b-40	body mass index || id:ieu-b-40	TRUE	reported	igd	3	TRUE	1.50937025278757	1.51636188292901	NA	NA	6.26e-05	795624	1.27e-06	49269	TRUE	0.143884066968709	0.159582004577076	6.26e-05	1.27e-06
rs3844598	G	A	G	A	0.0095	-0.0031	0.521	NA	FALSE	FALSE	FALSE	Zizgbw	5	140992235	0.0066	0.6361	49269	Free T4	TRUE	reported	5	140992235	0.0017	3.8e-08	795624	ieu-b-40	body mass index || id:ieu-b-40	TRUE	reported	igd	3	TRUE	1.46497701005852	1.51636188292901	NA	NA	3.92e-05	795624	4.48e-06	49269	TRUE	0.37202808392681	0.0999276069057804	3.92e-05	4.48e-06
rs391300	T	C	T	C	0.0119	0.0108	0.3725	NA	FALSE	FALSE	FALSE	Zizgbw	17	2216258	0.007	0.1224	49269	Free T4	TRUE	reported	17	2216258	0.0017	3.1e-12	795624	ieu-b-40	body mass index || id:ieu-b-40	TRUE	reported	igd	3	TRUE	1.55376349551661	1.51636188292901	NA	NA	6.16e-05	795624	4.83e-05	49269	TRUE	0.846494971853585	0.157032614234678	6.16e-05	4.83e-05
rs3977755	C	T	C	T	0.0135	0.0082	0.7196	NA	FALSE	FALSE	FALSE	Zizgbw	10	104420210	0.0073	0.2601	49269	Free T4	TRUE	reported	10	104420210	0.0019	5.9e-13	795624	ieu-b-40	body mass index || id:ieu-b-40	TRUE	reported	igd	3	TRUE	1.62035335961018	1.69475739856771	NA	NA	6.34e-05	795624	2.56e-05	49269	TRUE	0.531802535710011	0.16162152052235	6.34e-05	2.56e-05
rs40067	G	A	G	A	0.0266	0.0015	0.8287	NA	FALSE	FALSE	FALSE	Zizgbw	5	107439012	0.0087	0.8613	49269	Free T4	TRUE	reported	5	107439012	0.0023	7.1e-30	795624	ieu-b-40	body mass index || id:ieu-b-40	TRUE	reported	igd	3	TRUE	1.9311060587135	2.05154842984513	NA	NA	0.000168085	795624	6.03e-07	49269	TRUE	0.00865495839394621	0.428533085865148	0.000168085	6.03e-07
rs4012234	G	T	G	T	0.0141	-0.0025	0.5924	NA	FALSE	FALSE	FALSE	Zizgbw	20	32553047	0.0067	0.712	49269	Free T4	TRUE	reported	20	32553047	0.0018	9.9e-16	795624	ieu-b-40	body mass index || id:ieu-b-40	TRUE	reported	igd	3	TRUE	1.48717363142304	1.60555964074836	NA	NA	7.71e-05	795624	2.83e-06	49269	TRUE	0.126269540772102	0.196548737561512	7.71e-05	2.83e-06
rs4148155	A	G	A	G	0.0188	-0.0171	0.8873	NA	FALSE	FALSE	FALSE	Zizgbw	4	89054667	0.0106	0.1061	49269	Free T4	TRUE	reported	4	89054667	0.0026	5e-13	795624	ieu-b-40	body mass index || id:ieu-b-40	TRUE	reported	igd	3	TRUE	2.35284186463944	2.31914170330319	NA	NA	6.57e-05	795624	5.28e-05	49269	TRUE	0.856551859218142	0.167485147043392	6.57e-05	5.28e-05
rs4151664	T	C	T	C	0.02	0.0057	0.05847	NA	FALSE	FALSE	FALSE	Zizgbw	6	31920873	0.0147	0.697	49269	Free T4	TRUE	reported	6	31920873	0.0035	1.4e-08	795624	ieu-b-40	body mass index || id:ieu-b-40	TRUE	reported	igd	3	TRUE	3.26290334058488	3.12192152367736	NA	NA	4.1e-05	795624	3.05e-06	49269	TRUE	0.315846692285894	0.104516307604509	4.1e-05	3.05e-06
rs427943	C	A	C	A	0.017	-5e-04	0.5669	NA	FALSE	FALSE	FALSE	Zizgbw	21	46570896	0.0065	0.9442	49269	Free T4	TRUE	reported	21	46570896	0.0017	7.3e-23	795624	ieu-b-40	body mass index || id:ieu-b-40	TRUE	reported	igd	3	TRUE	1.442780388694	1.51636188292901	NA	NA	0.000125672	795624	1.2e-07	49269	TRUE	0.0192787832344962	0.320387456014424	0.000125672	1.2e-07
rs429343	A	G	A	G	0.015	0.0039	0.4187	NA	FALSE	FALSE	FALSE	Zizgbw	2	147903382	0.007	0.5741	49269	Free T4	TRUE	reported	2	147903382	0.0017	6.8e-18	795624	ieu-b-40	body mass index || id:ieu-b-40	TRUE	reported	igd	3	TRUE	1.55376349551661	1.51636188292901	NA	NA	9.78e-05	795624	6.3e-06	49269	TRUE	0.111941674852346	0.249323793482387	9.78e-05	6.3e-06
rs4516268	C	A	C	A	0.0217	0.0067	0.8075	NA	FALSE	FALSE	FALSE	Zizgbw	17	1846831	0.0087	0.442	49269	Free T4	TRUE	reported	17	1846831	0.0021	5.2e-25	795624	ieu-b-40	body mass index || id:ieu-b-40	TRUE	reported	igd	3	TRUE	1.9311060587135	1.87315291420642	NA	NA	0.000134189	795624	1.2e-05	49269	TRUE	0.0802805184138028	0.342103559672389	0.000134189	1.2e-05
rs4518345	G	A	G	A	0.0117	-7e-04	0.7158	NA	FALSE	FALSE	FALSE	Zizgbw	5	27185904	0.0073	0.9274	49269	Free T4	TRUE	reported	5	27185904	0.0019	1e-09	795624	ieu-b-40	body mass index || id:ieu-b-40	TRUE	reported	igd	3	TRUE	1.62035335961018	1.69475739856771	NA	NA	4.77e-05	795624	1.87e-07	49269	TRUE	0.163171890411661	0.121596616504761	4.77e-05	1.87e-07
rs4556997	A	C	A	C	0.0197	0.0079	0.1349	NA	FALSE	FALSE	FALSE	Zizgbw	2	100814858	0.01	0.4291	49269	Free T4	TRUE	reported	2	100814858	0.0024	6.9e-17	795624	ieu-b-40	body mass index || id:ieu-b-40	TRUE	reported	igd	3	TRUE	2.2196621364523	2.14074618766448	NA	NA	8.47e-05	795624	1.27e-05	49269	TRUE	0.224456991358803	0.21592483274359	8.47e-05	1.27e-05
rs4653017	T	C	T	C	0.0122	0.0013	0.6818	NA	FALSE	FALSE	FALSE	Zizgbw	1	33776728	0.0075	0.858	49269	Free T4	TRUE	reported	1	33776728	0.0018	4.5e-11	795624	ieu-b-40	body mass index || id:ieu-b-40	TRUE	reported	igd	3	TRUE	1.66474660233923	1.60555964074836	NA	NA	5.77e-05	795624	6.1e-07	49269	TRUE	0.142124185844773	0.147090040620985	5.77e-05	6.1e-07
rs4660443	T	C	T	C	0.0164	0.0128	0.2218	NA	FALSE	FALSE	FALSE	Zizgbw	1	39591779	0.008	0.1092	49269	Free T4	TRUE	reported	1	39591779	0.0021	6.8e-15	795624	ieu-b-40	body mass index || id:ieu-b-40	TRUE	reported	igd	3	TRUE	1.77572970916184	1.87315291420642	NA	NA	7.66e-05	795624	5.2e-05	49269	TRUE	0.739929056794602	0.195274004783638	7.66e-05	5.2e-05
rs4713436	C	T	C	T	0.0133	0.0073	0.8269	NA	FALSE	FALSE	FALSE	Zizgbw	6	31084639	0.0091	0.4265	49269	Free T4	TRUE	reported	6	31084639	0.0024	1.8e-08	795624	ieu-b-40	body mass index || id:ieu-b-40	TRUE	reported	igd	3	TRUE	2.0198925441716	2.14074618766448	NA	NA	3.86e-05	795624	1.31e-05	49269	TRUE	0.576414442581354	0.0983980436773065	3.86e-05	1.31e-05
rs4722398	T	C	T	C	0.0158	-0.0031	0.1336	NA	FALSE	FALSE	FALSE	Zizgbw	7	3125220	0.0093	0.7427	49269	Free T4	TRUE	reported	7	3125220	0.0025	3.6e-10	795624	ieu-b-40	body mass index || id:ieu-b-40	TRUE	reported	igd	3	TRUE	2.06428578690064	2.22994394548383	NA	NA	5.02e-05	795624	2.26e-06	49269	TRUE	0.229243921041112	0.127969924731247	5.02e-05	2.26e-06
rs4740619	T	C	T	C	0.0186	-0.0045	0.5479	NA	FALSE	FALSE	FALSE	Zizgbw	9	15634326	0.0066	0.494	49269	Free T4	TRUE	reported	9	15634326	0.0016	2.3e-30	795624	ieu-b-40	body mass index || id:ieu-b-40	TRUE	reported	igd	3	TRUE	1.46497701005852	1.42716412510965	NA	NA	0.000169826	795624	9.44e-06	49269	TRUE	0.0319293516540587	0.432972523216087	0.000169826	9.44e-06
rs4783830	G	A	G	A	0.0105	0.0025	0.6926	NA	FALSE	FALSE	FALSE	Zizgbw	16	54255346	0.007	0.7223	49269	Free T4	TRUE	reported	16	54255346	0.0019	2.4e-08	795624	ieu-b-40	body mass index || id:ieu-b-40	TRUE	reported	igd	3	TRUE	1.55376349551661	1.69475739856771	NA	NA	3.84e-05	795624	2.59e-06	49269	TRUE	0.323100362185078	0.0978881896757143	3.84e-05	2.59e-06
rs4813619	G	T	G	T	0.0108	-0.0058	0.4899	NA	FALSE	FALSE	FALSE	Zizgbw	20	2815715	0.0065	0.3759	49269	Free T4	TRUE	reported	20	2815715	0.0018	2.3e-09	795624	ieu-b-40	body mass index || id:ieu-b-40	TRUE	reported	igd	3	TRUE	1.442780388694	1.60555964074836	NA	NA	4.52e-05	795624	1.62e-05	49269	TRUE	0.561119813363294	0.115223340146257	4.52e-05	1.62e-05
rs4820408	T	G	T	G	0.0151	-0.0027	0.408	NA	FALSE	FALSE	FALSE	Zizgbw	22	40604945	0.0066	0.6837	49269	Free T4	TRUE	reported	22	40604945	0.0017	2.1e-19	795624	ieu-b-40	body mass index || id:ieu-b-40	TRUE	reported	igd	3	TRUE	1.46497701005852	1.51636188292901	NA	NA	9.92e-05	795624	3.4e-06	49269	TRUE	0.0804318626778907	0.252893199825935	9.92e-05	3.4e-06
rs4851029	G	T	G	T	0.0121	0.0101	0.5247	NA	FALSE	FALSE	FALSE	Zizgbw	2	104159785	0.0068	0.1405	49269	Free T4	TRUE	reported	2	104159785	0.0017	1.7e-12	795624	ieu-b-40	body mass index || id:ieu-b-40	TRUE	reported	igd	3	TRUE	1.50937025278757	1.51636188292901	NA	NA	6.37e-05	795624	4.48e-05	49269	TRUE	0.781452045534781	0.162386339843181	6.37e-05	4.48e-05
rs4858193	T	C	T	C	0.0129	0.0038	0.7221	NA	FALSE	FALSE	FALSE	Zizgbw	3	20441050	0.0075	0.6076	49269	Free T4	TRUE	reported	3	20441050	0.0019	1.6e-11	795624	ieu-b-40	body mass index || id:ieu-b-40	TRUE	reported	igd	3	TRUE	1.66474660233923	1.69475739856771	NA	NA	5.79e-05	795624	5.21e-06	49269	TRUE	0.251238778033188	0.147599914304269	5.79e-05	5.21e-06
rs4864201	T	C	T	C	0.0141	0.0072	0.3531	NA	FALSE	FALSE	FALSE	Zizgbw	4	130731284	0.0069	0.2998	49269	Free T4	TRUE	reported	4	130731284	0.0017	1.5e-16	795624	ieu-b-40	body mass index || id:ieu-b-40	TRUE	reported	igd	3	TRUE	1.53156687415209	1.51636188292901	NA	NA	8.65e-05	795624	2.21e-05	49269	TRUE	0.321814815717597	0.220513951059331	8.65e-05	2.21e-05
rs4880341	C	T	C	T	0.0118	-5e-04	0.4394	NA	FALSE	FALSE	FALSE	Zizgbw	10	133992689	0.0067	0.9436	49269	Free T4	TRUE	reported	10	133992689	0.0017	1.1e-11	795624	ieu-b-40	body mass index || id:ieu-b-40	TRUE	reported	igd	3	TRUE	1.48717363142304	1.51636188292901	NA	NA	6.06e-05	795624	1.13e-07	49269	TRUE	0.108634364101606	0.154483228991369	6.06e-05	1.13e-07
rs4906908	G	T	G	T	0.0103	-0.0058	0.5253	NA	FALSE	FALSE	FALSE	Zizgbw	15	27040082	0.0065	0.3755	49269	Free T4	TRUE	reported	15	27040082	0.0017	2.5e-09	795624	ieu-b-40	body mass index || id:ieu-b-40	TRUE	reported	igd	3	TRUE	1.442780388694	1.51636188292901	NA	NA	4.61e-05	795624	1.62e-05	49269	TRUE	0.551492281283032	0.117517715964142	4.61e-05	1.62e-05
rs491711	A	C	A	C	0.0115	-0.0077	0.684	NA	FALSE	FALSE	FALSE	Zizgbw	11	28742220	0.007	0.2759	49269	Free T4	TRUE	reported	11	28742220	0.0019	1.1e-09	795624	ieu-b-40	body mass index || id:ieu-b-40	TRUE	reported	igd	3	TRUE	1.55376349551661	1.69475739856771	NA	NA	4.6e-05	795624	2.46e-05	49269	TRUE	0.694643179358789	0.117262785113756	4.6e-05	2.46e-05
rs4929923	C	T	C	T	0.0181	-0.0055	0.6376	NA	FALSE	FALSE	FALSE	Zizgbw	11	8639200	0.0068	0.4221	49269	Free T4	TRUE	reported	11	8639200	0.0017	7.2e-27	795624	ieu-b-40	body mass index || id:ieu-b-40	TRUE	reported	igd	3	TRUE	1.50937025278757	1.51636188292901	NA	NA	0.000142459	795624	1.33e-05	49269	TRUE	0.0741915765063341	0.363190232502588	0.000142459	1.33e-05
rs4954638	A	C	A	C	0.0118	0.0082	0.7508	NA	FALSE	FALSE	FALSE	Zizgbw	2	137435455	0.008	0.3086	49269	Free T4	TRUE	reported	2	137435455	0.002	2.9e-09	795624	ieu-b-40	body mass index || id:ieu-b-40	TRUE	reported	igd	3	TRUE	1.77572970916184	1.78395515638707	NA	NA	4.38e-05	795624	2.13e-05	49269	TRUE	0.666152691421817	0.111654319305339	4.38e-05	2.13e-05
rs4986044	C	T	C	T	0.0164	0.0053	0.5313	NA	FALSE	FALSE	FALSE	Zizgbw	17	21261560	0.0066	0.4193	49269	Free T4	TRUE	reported	17	21261560	0.0016	3.3e-23	795624	ieu-b-40	body mass index || id:ieu-b-40	TRUE	reported	igd	3	TRUE	1.46497701005852	1.42716412510965	NA	NA	0.000132033	795624	1.31e-05	49269	TRUE	0.0899836157264839	0.336606293340652	0.000132033	1.31e-05
rs559231	T	G	T	G	0.0135	0.0028	0.3956	NA	FALSE	FALSE	FALSE	Zizgbw	18	39644247	0.0067	0.6751	49269	Free T4	TRUE	reported	18	39644247	0.0018	2.4e-14	795624	ieu-b-40	body mass index || id:ieu-b-40	TRUE	reported	igd	3	TRUE	1.48717363142304	1.60555964074836	NA	NA	7.07e-05	795624	3.54e-06	49269	TRUE	0.15976434087469	0.180232254279352	7.07e-05	3.54e-06
rs577525	C	T	C	T	0.0166	0.0116	0.5676	NA	FALSE	FALSE	FALSE	Zizgbw	10	99769388	0.0066	0.07665	49269	Free T4	TRUE	reported	10	99769388	0.0017	9.7e-22	795624	ieu-b-40	body mass index || id:ieu-b-40	TRUE	reported	igd	3	TRUE	1.46497701005852	1.51636188292901	NA	NA	0.000119828	795624	6.27e-05	49269	TRUE	0.514195207070675	0.305487011371958	0.000119828	6.27e-05
rs592483	C	T	C	T	0.0147	0.0107	0.4284	NA	FALSE	FALSE	FALSE	Zizgbw	11	69445173	0.0068	0.1157	49269	Free T4	TRUE	reported	11	69445173	0.0017	2e-18	795624	ieu-b-40	body mass index || id:ieu-b-40	TRUE	reported	igd	3	TRUE	1.50937025278757	1.51636188292901	NA	NA	9.4e-05	795624	5.03e-05	49269	TRUE	0.574984165287351	0.23963545521997	9.4e-05	5.03e-05
rs6050446	G	A	G	A	0.0343	0.005	0.97001	NA	FALSE	FALSE	FALSE	Zizgbw	20	25195509	0.0199	0.8006	49269	Free T4	TRUE	reported	20	25195509	0.0047	4.4e-13	795624	ieu-b-40	body mass index || id:ieu-b-40	TRUE	reported	igd	3	TRUE	4.41712765154008	4.1922946175096	NA	NA	6.69e-05	795624	1.28e-06	49269	TRUE	0.128992501684002	0.170544441153882	6.69e-05	1.28e-06
rs6448587	A	C	A	C	0.0167	-9e-04	0.8109	NA	FALSE	FALSE	FALSE	Zizgbw	4	28561990	0.0085	0.9131	49269	Free T4	TRUE	reported	4	28561990	0.0023	2.3e-13	795624	ieu-b-40	body mass index || id:ieu-b-40	TRUE	reported	igd	3	TRUE	1.88671281598446	2.05154842984513	NA	NA	6.63e-05	795624	2.28e-07	49269	TRUE	0.0987369902619313	0.169014793180788	6.63e-05	2.28e-07
rs6461115	A	G	A	G	0.0144	-0.0027	0.7715	NA	FALSE	FALSE	FALSE	Zizgbw	7	2103668	0.0078	0.7273	49269	Free T4	TRUE	reported	7	2103668	0.0019	1.2e-13	795624	ieu-b-40	body mass index || id:ieu-b-40	TRUE	reported	igd	3	TRUE	1.7313364664328	1.69475739856771	NA	NA	7.22e-05	795624	2.43e-06	49269	TRUE	0.135052297084451	0.184056411308794	7.22e-05	2.43e-06
rs6471941	A	G	A	G	0.0156	0.0065	0.1684	NA	FALSE	FALSE	FALSE	Zizgbw	8	62117973	0.0088	0.4612	49269	Free T4	TRUE	reported	8	62117973	0.0021	3.1e-13	795624	ieu-b-40	body mass index || id:ieu-b-40	TRUE	reported	igd	3	TRUE	1.95330268007803	1.87315291420642	NA	NA	6.94e-05	795624	1.11e-05	49269	TRUE	0.281579356149336	0.176917994134434	6.94e-05	1.11e-05
rs6556301	G	T	G	T	0.0111	-0.0011	0.6404	NA	FALSE	FALSE	FALSE	Zizgbw	5	176527577	0.0071	0.8797	49269	Free T4	TRUE	reported	5	176527577	0.0018	4.1e-10	795624	ieu-b-40	body mass index || id:ieu-b-40	TRUE	reported	igd	3	TRUE	1.57596011688113	1.60555964074836	NA	NA	4.78e-05	795624	4.87e-07	49269	TRUE	0.18061220226659	0.121851548221954	4.78e-05	4.87e-07
rs657452	A	G	A	G	0.0188	-0.006	0.3784	NA	FALSE	FALSE	FALSE	Zizgbw	1	49589847	0.0067	0.3705	49269	Free T4	TRUE	reported	1	49589847	0.0017	7.2e-29	795624	ieu-b-40	body mass index || id:ieu-b-40	TRUE	reported	igd	3	TRUE	1.48717363142304	1.51636188292901	NA	NA	0.00015369	795624	1.63e-05	49269	TRUE	0.0717393907227752	0.391827359658444	0.00015369	1.63e-05
rs6587552	A	G	A	G	0.0173	0.0023	0.2409	NA	FALSE	FALSE	FALSE	Zizgbw	1	151018861	0.0079	0.7684	49269	Free T4	TRUE	reported	1	151018861	0.002	1.6e-17	795624	ieu-b-40	body mass index || id:ieu-b-40	TRUE	reported	igd	3	TRUE	1.75353308779732	1.78395515638707	NA	NA	9.4e-05	795624	1.72e-06	49269	TRUE	0.0709377966304162	0.23963545521997	9.4e-05	1.72e-06
rs6593688	G	A	G	A	0.0137	0.0094	0.3733	NA	FALSE	FALSE	FALSE	Zizgbw	1	96322205	0.0067	0.1628	49269	Free T4	TRUE	reported	1	96322205	0.0018	8.6e-15	795624	ieu-b-40	body mass index || id:ieu-b-40	TRUE	reported	igd	3	TRUE	1.48717363142304	1.60555964074836	NA	NA	7.28e-05	795624	4e-05	49269	TRUE	0.63439296948558	0.185586077333097	7.28e-05	4e-05
rs6734537	C	T	C	T	0.0133	-0.0048	0.1971	NA	FALSE	FALSE	FALSE	Zizgbw	2	207925963	0.0084	0.563	49269	Free T4	TRUE	reported	2	207925963	0.0022	1e-09	795624	ieu-b-40	body mass index || id:ieu-b-40	TRUE	reported	igd	3	TRUE	1.86451619461993	1.96235067202577	NA	NA	4.59e-05	795624	6.63e-06	49269	TRUE	0.365635307322311	0.117007854314359	4.59e-05	6.63e-06
rs6764533	A	G	A	G	0.0116	-7e-04	0.359	NA	FALSE	FALSE	FALSE	Zizgbw	3	196088464	0.0067	0.9139	49269	Free T4	TRUE	reported	3	196088464	0.0018	1.4e-10	795624	ieu-b-40	body mass index || id:ieu-b-40	TRUE	reported	igd	3	TRUE	1.48717363142304	1.60555964074836	NA	NA	5.22e-05	795624	2.22e-07	49269	TRUE	0.145743498620595	0.133068594257543	5.22e-05	2.22e-07
rs6772756	A	G	A	G	0.0104	0.0065	0.6628	NA	FALSE	FALSE	FALSE	Zizgbw	3	182312152	0.0076	0.3923	49269	Free T4	TRUE	reported	3	182312152	0.0019	4e-08	795624	ieu-b-40	body mass index || id:ieu-b-40	TRUE	reported	igd	3	TRUE	1.68694322370375	1.69475739856771	NA	NA	3.77e-05	795624	1.48e-05	49269	TRUE	0.621380719723093	0.0961037022762425	3.77e-05	1.48e-05
rs6785245	C	T	C	T	0.0132	-0.0041	0.3969	NA	FALSE	FALSE	FALSE	Zizgbw	3	82647990	0.0066	0.5356	49269	Free T4	TRUE	reported	3	82647990	0.0017	4e-14	795624	ieu-b-40	body mass index || id:ieu-b-40	TRUE	reported	igd	3	TRUE	1.46497701005852	1.51636188292901	NA	NA	7.58e-05	795624	7.83e-06	49269	TRUE	0.203160604221351	0.193234434990685	7.58e-05	7.83e-06
rs6804842	G	A	G	A	0.0156	0.0056	0.572	NA	FALSE	FALSE	FALSE	Zizgbw	3	25106437	0.0066	0.4004	49269	Free T4	TRUE	reported	3	25106437	0.0017	3.6e-21	795624	ieu-b-40	body mass index || id:ieu-b-40	TRUE	reported	igd	3	TRUE	1.46497701005852	1.51636188292901	NA	NA	0.000105828	795624	1.46e-05	49269	TRUE	0.163664499587357	0.269791924962912	0.000105828	1.46e-05
rs6841761	G	T	G	T	0.0131	0.0095	0.4748	NA	FALSE	FALSE	FALSE	Zizgbw	4	25423538	0.0066	0.1477	49269	Free T4	TRUE	reported	4	25423538	0.0016	6.4e-16	795624	ieu-b-40	body mass index || id:ieu-b-40	TRUE	reported	igd	3	TRUE	1.46497701005852	1.42716412510965	NA	NA	8.42e-05	795624	4.21e-05	49269	TRUE	0.562642102941144	0.214650080588068	8.42e-05	4.21e-05
rs7024334	T	G	T	G	0.0138	-0.0062	0.2258	NA	FALSE	FALSE	FALSE	Zizgbw	9	109072075	0.0077	0.4247	49269	Free T4	TRUE	reported	9	109072075	0.002	3.1e-12	795624	ieu-b-40	body mass index || id:ieu-b-40	TRUE	reported	igd	3	TRUE	1.70913984506827	1.78395515638707	NA	NA	5.98e-05	795624	1.32e-05	49269	TRUE	0.377180243448827	0.152443724468057	5.98e-05	1.32e-05
rs7037266	C	A	C	A	0.0112	0.0036	0.6261	NA	FALSE	FALSE	FALSE	Zizgbw	9	6942940	0.0068	0.5917	49269	Free T4	TRUE	reported	9	6942940	0.0018	3.5e-10	795624	ieu-b-40	body mass index || id:ieu-b-40	TRUE	reported	igd	3	TRUE	1.50937025278757	1.60555964074836	NA	NA	4.87e-05	795624	5.69e-06	49269	TRUE	0.322491967877284	0.124145935971184	4.87e-05	5.69e-06
rs709400	A	G	A	G	0.015	-0.0064	0.6182	NA	FALSE	FALSE	FALSE	Zizgbw	14	104149475	0.0066	0.3361	49269	Free T4	TRUE	reported	14	104149475	0.0017	4.6e-19	795624	ieu-b-40	body mass index || id:ieu-b-40	TRUE	reported	igd	3	TRUE	1.46497701005852	1.51636188292901	NA	NA	9.78e-05	795624	1.91e-05	49269	TRUE	0.234513124098011	0.249323793482387	9.78e-05	1.91e-05
rs7138803	A	G	A	G	0.03	0.0026	0.3772	NA	FALSE	FALSE	FALSE	Zizgbw	12	50247468	0.0069	0.711	49269	Free T4	TRUE	reported	12	50247468	0.0017	2.3e-71	795624	ieu-b-40	body mass index || id:ieu-b-40	TRUE	reported	igd	3	TRUE	1.53156687415209	1.51636188292901	NA	NA	0.000391262	795624	2.88e-06	49269	TRUE	9.79834436246874e-05	0.997746061151429	0.000391262	2.88e-06
rs7172627	G	A	G	A	0.0117	-0.001	0.4719	NA	FALSE	FALSE	FALSE	Zizgbw	15	31877690	0.0065	0.8777	49269	Free T4	TRUE	reported	15	31877690	0.0017	1.1e-11	795624	ieu-b-40	body mass index || id:ieu-b-40	TRUE	reported	igd	3	TRUE	1.442780388694	1.51636188292901	NA	NA	5.95e-05	795624	4.8e-07	49269	TRUE	0.130470126776585	0.15167891111316	5.95e-05	4.8e-07
rs7181498	T	C	T	C	0.0163	-0.0016	0.3691	NA	FALSE	FALSE	FALSE	Zizgbw	15	95271404	0.0067	0.808	49269	Free T4	TRUE	reported	15	95271404	0.0018	1e-19	795624	ieu-b-40	body mass index || id:ieu-b-40	TRUE	reported	igd	3	TRUE	1.48717363142304	1.60555964074836	NA	NA	0.000103057	795624	1.16e-06	49269	TRUE	0.0506213167254024	0.262726966003576	0.000103057	1.16e-06
rs7196720	T	C	T	C	0.0129	-0.0033	0.4932	NA	FALSE	FALSE	FALSE	Zizgbw	16	24534662	0.0066	0.6161	49269	Free T4	TRUE	reported	16	24534662	0.0017	7.3e-14	795624	ieu-b-40	body mass index || id:ieu-b-40	TRUE	reported	igd	3	TRUE	1.46497701005852	1.51636188292901	NA	NA	7.24e-05	795624	5.07e-06	49269	TRUE	0.17772994579429	0.184566299779591	7.24e-05	5.07e-06
rs7239575	T	C	T	C	0.0202	0.0094	0.5168	NA	FALSE	FALSE	FALSE	Zizgbw	18	21120035	0.0065	0.1466	49269	Free T4	TRUE	reported	18	21120035	0.0017	7.4e-32	795624	ieu-b-40	body mass index || id:ieu-b-40	TRUE	reported	igd	3	TRUE	1.442780388694	1.51636188292901	NA	NA	0.000177428	795624	4.24e-05	49269	TRUE	0.142463569283101	0.452357312481444	0.000177428	4.24e-05
rs7318817	C	T	C	T	0.0155	-0.0084	0.3929	NA	FALSE	FALSE	FALSE	Zizgbw	13	28617708	0.0066	0.2061	49269	Free T4	TRUE	reported	13	28617708	0.0018	2.7e-18	795624	ieu-b-40	body mass index || id:ieu-b-40	TRUE	reported	igd	3	TRUE	1.46497701005852	1.60555964074836	NA	NA	9.32e-05	795624	3.29e-05	49269	TRUE	0.398676213859411	0.237595814442727	9.32e-05	3.29e-05
rs7512146	G	T	G	T	0.0094	-0.0064	0.4916	NA	FALSE	FALSE	FALSE	Zizgbw	1	34283008	0.0065	0.3272	49269	Free T4	TRUE	reported	1	34283008	0.0017	3.9e-08	795624	ieu-b-40	body mass index || id:ieu-b-40	TRUE	reported	igd	3	TRUE	1.442780388694	1.51636188292901	NA	NA	3.84e-05	795624	1.97e-05	49269	TRUE	0.704885530733883	0.0978881896757143	3.84e-05	1.97e-05
rs7535528	G	A	G	A	0.0152	0.0075	0.6259	NA	FALSE	FALSE	FALSE	Zizgbw	1	2444414	0.0068	0.2741	49269	Free T4	TRUE	reported	1	2444414	0.0018	1.4e-16	795624	ieu-b-40	body mass index || id:ieu-b-40	TRUE	reported	igd	3	TRUE	1.50937025278757	1.60555964074836	NA	NA	8.96e-05	795624	2.47e-05	49269	TRUE	0.332839325237302	0.228417471333637	8.96e-05	2.47e-05
rs7550711	T	C	T	C	0.0649	0.0249	0.03058	NA	FALSE	FALSE	FALSE	Zizgbw	1	110082886	0.0198	0.2092	49269	Free T4	TRUE	reported	1	110082886	0.005	3.2e-38	795624	ieu-b-40	body mass index || id:ieu-b-40	TRUE	reported	igd	3	TRUE	4.39493103017556	4.45988789096766	NA	NA	0.000211715	795624	3.21e-05	49269	TRUE	0.0556327458383402	0.539791424136874	0.000211715	3.21e-05
rs7551507	C	T	C	T	0.0184	0.0018	0.4367	NA	FALSE	FALSE	FALSE	Zizgbw	1	74995225	0.0066	0.7919	49269	Free T4	TRUE	reported	1	74995225	0.0016	9.3e-30	795624	ieu-b-40	body mass index || id:ieu-b-40	TRUE	reported	igd	3	TRUE	1.46497701005852	1.42716412510965	NA	NA	0.000166195	795624	1.51e-06	49269	TRUE	0.0119972687145709	0.423713725657123	0.000166195	1.51e-06
rs7557796	T	C	T	C	0.016	0.0129	0.3476	NA	FALSE	FALSE	FALSE	Zizgbw	2	86766153	0.0072	0.07516	49269	Free T4	TRUE	reported	2	86766153	0.0018	2.3e-19	795624	ieu-b-40	body mass index || id:ieu-b-40	TRUE	reported	igd	3	TRUE	1.59815673824566	1.60555964074836	NA	NA	9.93e-05	795624	6.52e-05	49269	TRUE	0.683872903023711	0.253148157804378	9.93e-05	6.52e-05
rs7598508	C	T	C	T	0.0154	0.0016	0.3292	NA	FALSE	FALSE	FALSE	Zizgbw	2	230641763	0.0072	0.8295	49269	Free T4	TRUE	reported	2	230641763	0.0018	6.7e-17	795624	ieu-b-40	body mass index || id:ieu-b-40	TRUE	reported	igd	3	TRUE	1.59815673824566	1.60555964074836	NA	NA	9.2e-05	795624	1e-06	49269	TRUE	0.0642228335608733	0.234536359396347	9.2e-05	1e-06
rs7683836	G	A	G	A	0.0114	-0.0036	0.4595	NA	FALSE	FALSE	FALSE	Zizgbw	4	180167906	0.0067	0.5885	49269	Free T4	TRUE	reported	4	180167906	0.0017	6.3e-11	795624	ieu-b-40	body mass index || id:ieu-b-40	TRUE	reported	igd	3	TRUE	1.48717363142304	1.51636188292901	NA	NA	5.65e-05	795624	5.86e-06	49269	TRUE	0.27236119621329	0.144030802804461	5.65e-05	5.86e-06
rs768840	A	G	A	G	0.0114	0.0069	0.4183	NA	FALSE	FALSE	FALSE	Zizgbw	14	73143457	0.0069	0.316	49269	Free T4	TRUE	reported	14	73143457	0.0018	2e-10	795624	ieu-b-40	body mass index || id:ieu-b-40	TRUE	reported	igd	3	TRUE	1.53156687415209	1.60555964074836	NA	NA	5.04e-05	795624	2.03e-05	49269	TRUE	0.576374650675107	0.12847979076607	5.04e-05	2.03e-05
rs7694732	A	G	A	G	0.0099	0.0074	0.5622	NA	FALSE	FALSE	FALSE	Zizgbw	4	115124089	0.0067	0.2722	49269	Free T4	TRUE	reported	4	115124089	0.0017	8.7e-09	795624	ieu-b-40	body mass index || id:ieu-b-40	TRUE	reported	igd	3	TRUE	1.48717363142304	1.51636188292901	NA	NA	4.26e-05	795624	2.48e-05	49269	TRUE	0.738982547855934	0.10859516653871	4.26e-05	2.48e-05
rs7703576	C	T	C	T	0.0103	-0.002	0.2885	NA	FALSE	FALSE	FALSE	Zizgbw	5	144543996	0.0071	0.781	49269	Free T4	TRUE	reported	5	144543996	0.0019	4.8e-08	795624	ieu-b-40	body mass index || id:ieu-b-40	TRUE	reported	igd	3	TRUE	1.57596011688113	1.69475739856771	NA	NA	3.69e-05	795624	1.61e-06	49269	TRUE	0.300614844068289	0.0940642911646517	3.69e-05	1.61e-06
rs7704281	A	G	A	G	0.0271	0.001	0.04531	NA	FALSE	FALSE	FALSE	Zizgbw	5	50591460	0.0162	0.953	49269	Free T4	TRUE	reported	5	50591460	0.0041	6.5e-11	795624	ieu-b-40	body mass index || id:ieu-b-40	TRUE	reported	igd	3	TRUE	3.59585266105273	3.65710807059348	NA	NA	5.49e-05	795624	7.73e-08	49269	TRUE	0.124520342620013	0.139951830470877	5.49e-05	7.73e-08
rs7715256	G	T	G	T	0.0166	0.0049	0.4219	NA	FALSE	FALSE	FALSE	Zizgbw	5	153537893	0.0066	0.4524	49269	Free T4	TRUE	reported	5	153537893	0.0016	2.2e-24	795624	ieu-b-40	body mass index || id:ieu-b-40	TRUE	reported	igd	3	TRUE	1.46497701005852	1.42716412510965	NA	NA	0.000135273	795624	1.12e-05	49269	TRUE	0.0743554214844878	0.344867500309446	0.000135273	1.12e-05
rs7724675	G	A	G	A	0.0119	-0.005	0.7762	NA	FALSE	FALSE	FALSE	Zizgbw	5	130440010	0.0081	0.5395	49269	Free T4	TRUE	reported	5	130440010	0.0021	9.5e-09	795624	ieu-b-40	body mass index || id:ieu-b-40	TRUE	reported	igd	3	TRUE	1.79792633052636	1.87315291420642	NA	NA	4.04e-05	795624	7.73e-06	49269	TRUE	0.441172737589394	0.102986738869379	4.04e-05	7.73e-06
rs7730004	T	C	T	C	0.0148	0.0054	0.6693	NA	FALSE	FALSE	FALSE	Zizgbw	5	43191033	0.0071	0.4438	49269	Free T4	TRUE	reported	5	43191033	0.0018	9.1e-16	795624	ieu-b-40	body mass index || id:ieu-b-40	TRUE	reported	igd	3	TRUE	1.57596011688113	1.60555964074836	NA	NA	8.5e-05	795624	1.17e-05	49269	TRUE	0.211625047666477	0.216689684648836	8.5e-05	1.17e-05
rs7730898	A	G	A	G	0.0168	0.004	0.729	NA	FALSE	FALSE	FALSE	Zizgbw	5	170459675	0.0074	0.5842	49269	Free T4	TRUE	reported	5	170459675	0.0018	4.5e-20	795624	ieu-b-40	body mass index || id:ieu-b-40	TRUE	reported	igd	3	TRUE	1.6425499809747	1.60555964074836	NA	NA	0.000109476	795624	5.93e-06	49269	TRUE	0.0837693193637083	0.279092948325765	0.000109476	5.93e-06
rs774246	G	A	G	A	0.0153	-0.0078	0.1444	NA	FALSE	FALSE	FALSE	Zizgbw	7	26990816	0.0096	0.4194	49269	Free T4	TRUE	reported	7	26990816	0.0025	5.4e-10	795624	ieu-b-40	body mass index || id:ieu-b-40	TRUE	reported	igd	3	TRUE	2.13087565099421	2.22994394548383	NA	NA	4.71e-05	795624	1.34e-05	49269	TRUE	0.490335453599994	0.120067027272369	4.71e-05	1.34e-05
rs7780752	C	T	C	T	0.0139	-0.0012	0.36	NA	FALSE	FALSE	FALSE	Zizgbw	7	93241640	0.0069	0.8654	49269	Free T4	TRUE	reported	7	93241640	0.0018	1e-14	795624	ieu-b-40	body mass index || id:ieu-b-40	TRUE	reported	igd	3	TRUE	1.53156687415209	1.60555964074836	NA	NA	7.49e-05	795624	6.14e-07	49269	TRUE	0.0900059118433222	0.190939922874582	7.49e-05	6.14e-07
rs7788008	G	A	G	A	0.0157	-3e-04	0.5555	NA	FALSE	FALSE	FALSE	Zizgbw	7	112972483	0.0065	0.9592	49269	Free T4	TRUE	reported	7	112972483	0.0017	1.1e-19	795624	ieu-b-40	body mass index || id:ieu-b-40	TRUE	reported	igd	3	TRUE	1.442780388694	1.51636188292901	NA	NA	0.000107188	795624	4.32e-08	49269	TRUE	0.0288676404618403	0.273259403808463	0.000107188	4.32e-08
rs7819514	G	A	G	A	0.0107	-4e-04	0.6784	NA	FALSE	FALSE	FALSE	Zizgbw	8	93204442	0.0069	0.9507	49269	Free T4	TRUE	reported	8	93204442	0.0018	5.7e-09	795624	ieu-b-40	body mass index || id:ieu-b-40	TRUE	reported	igd	3	TRUE	1.53156687415209	1.60555964074836	NA	NA	4.44e-05	795624	6.82e-08	49269	TRUE	0.167896867225485	0.113183898442014	4.44e-05	6.82e-08
rs7826312	C	T	C	T	0.0104	-0.0079	0.5879	NA	FALSE	FALSE	FALSE	Zizgbw	8	32400115	0.0066	0.2316	49269	Free T4	TRUE	reported	8	32400115	0.0017	4.9e-10	795624	ieu-b-40	body mass index || id:ieu-b-40	TRUE	reported	igd	3	TRUE	1.46497701005852	1.51636188292901	NA	NA	4.7e-05	795624	2.91e-05	49269	TRUE	0.752956089078354	0.119812095912098	4.7e-05	2.91e-05
rs7869771	A	C	A	C	0.014	-0.0053	0.7353	NA	FALSE	FALSE	FALSE	Zizgbw	9	94180627	0.0073	0.4731	49269	Free T4	TRUE	reported	9	94180627	0.0019	4.9e-13	795624	ieu-b-40	body mass index || id:ieu-b-40	TRUE	reported	igd	3	TRUE	1.62035335961018	1.69475739856771	NA	NA	6.82e-05	795624	1.07e-05	49269	TRUE	0.282712847516687	0.173858684726401	6.82e-05	1.07e-05
rs7899106	G	A	G	A	0.0331	0.0098	0.04777	NA	FALSE	FALSE	FALSE	Zizgbw	10	87410904	0.0148	0.5056	49269	Free T4	TRUE	reported	10	87410904	0.0037	1e-18	795624	ieu-b-40	body mass index || id:ieu-b-40	TRUE	reported	igd	3	TRUE	3.28509996194941	3.30031703931607	NA	NA	0.000100578	795624	8.9e-06	49269	TRUE	0.129109493034901	0.256406525259344	0.000100578	8.9e-06
rs7903146	C	T	C	T	0.0181	0.0148	0.7088	NA	FALSE	FALSE	FALSE	Zizgbw	10	114758349	0.0071	0.03553	49269	Free T4	TRUE	reported	10	114758349	0.0018	1.3e-23	795624	ieu-b-40	body mass index || id:ieu-b-40	TRUE	reported	igd	3	TRUE	1.57596011688113	1.60555964074836	NA	NA	0.000127072	795624	8.82e-05	49269	TRUE	0.685313531116198	0.32395706135888	0.000127072	8.82e-05
rs7925214	T	C	T	C	0.0147	-0.0083	0.5133	NA	FALSE	FALSE	FALSE	Zizgbw	11	130794253	0.0066	0.2054	49269	Free T4	TRUE	reported	11	130794253	0.0018	4.4e-17	795624	ieu-b-40	body mass index || id:ieu-b-40	TRUE	reported	igd	3	TRUE	1.46497701005852	1.60555964074836	NA	NA	8.38e-05	795624	3.21e-05	49269	TRUE	0.452385698340651	0.213630279781548	8.38e-05	3.21e-05
rs7998796	G	A	G	A	0.0105	0.0043	0.3373	NA	FALSE	FALSE	FALSE	Zizgbw	13	81020036	0.0071	0.5456	49269	Free T4	TRUE	reported	13	81020036	0.0018	1.1e-08	795624	ieu-b-40	body mass index || id:ieu-b-40	TRUE	reported	igd	3	TRUE	1.57596011688113	1.60555964074836	NA	NA	4.28e-05	795624	7.44e-06	49269	TRUE	0.411284733420866	0.109105024823268	4.28e-05	7.44e-06
rs8036040	A	C	A	C	0.0109	-0.0015	0.4932	NA	FALSE	FALSE	FALSE	Zizgbw	15	36402716	0.0064	0.8204	49269	Free T4	TRUE	reported	15	36402716	0.0017	2.7e-10	795624	ieu-b-40	body mass index || id:ieu-b-40	TRUE	reported	igd	3	TRUE	1.42058376732947	1.51636188292901	NA	NA	5.17e-05	795624	1.11e-06	49269	TRUE	0.186228923402012	0.131793924963869	5.17e-05	1.11e-06
rs806600	A	G	A	G	0.0095	0.0055	0.525	NA	FALSE	FALSE	FALSE	Zizgbw	5	172914939	0.0066	0.4024	49269	Free T4	TRUE	reported	5	172914939	0.0017	3.3e-08	795624	ieu-b-40	body mass index || id:ieu-b-40	TRUE	reported	igd	3	TRUE	1.46497701005852	1.51636188292901	NA	NA	3.92e-05	795624	1.41e-05	49269	TRUE	0.589347256340266	0.0999276069057804	3.92e-05	1.41e-05
rs8090983	G	A	G	A	0.0118	-0.0029	0.3314	NA	FALSE	FALSE	FALSE	Zizgbw	18	52586691	0.007	0.6766	49269	Free T4	TRUE	reported	18	52586691	0.0018	2e-10	795624	ieu-b-40	body mass index || id:ieu-b-40	TRUE	reported	igd	3	TRUE	1.55376349551661	1.60555964074836	NA	NA	5.4e-05	795624	3.48e-06	49269	TRUE	0.237596685801021	0.137657414269601	5.4e-05	3.48e-06
rs8097783	G	A	G	A	0.0389	0.0297	0.92446	NA	FALSE	FALSE	FALSE	Zizgbw	18	58051294	0.0142	0.03673	49269	Free T4	TRUE	reported	18	58051294	0.0031	7.2e-36	795624	ieu-b-40	body mass index || id:ieu-b-40	TRUE	reported	igd	3	TRUE	3.15192023376227	2.76513049239995	NA	NA	0.000197871	795624	8.88e-05	49269	TRUE	0.317183779656813	0.504487589107975	0.000197871	8.88e-05
rs8123881	G	A	G	A	0.0196	-0.0096	0.1299	NA	FALSE	FALSE	FALSE	Zizgbw	20	15819495	0.0096	0.3176	49269	Free T4	TRUE	reported	20	15819495	0.0024	4.4e-16	795624	ieu-b-40	body mass index || id:ieu-b-40	TRUE	reported	igd	3	TRUE	2.13087565099421	2.14074618766448	NA	NA	8.38e-05	795624	2.03e-05	49269	TRUE	0.316666072981503	0.213630279781548	8.38e-05	2.03e-05
rs8192675	C	T	C	T	0.0152	0.0029	0.2888	NA	FALSE	FALSE	FALSE	Zizgbw	3	170724883	0.0071	0.6802	49269	Free T4	TRUE	reported	3	170724883	0.0018	1.4e-17	795624	ieu-b-40	body mass index || id:ieu-b-40	TRUE	reported	igd	3	TRUE	1.57596011688113	1.60555964074836	NA	NA	8.96e-05	795624	3.39e-06	49269	TRUE	0.100524586923967	0.228417471333637	8.96e-05	3.39e-06
rs852056	T	C	T	C	0.0128	0.0014	0.2416	NA	FALSE	FALSE	FALSE	Zizgbw	20	17102860	0.0076	0.8571	49269	Free T4	TRUE	reported	20	17102860	0.002	1.8e-10	795624	ieu-b-40	body mass index || id:ieu-b-40	TRUE	reported	igd	3	TRUE	1.68694322370375	1.78395515638707	NA	NA	5.15e-05	795624	6.89e-07	49269	TRUE	0.17163787518375	0.131284057603326	5.15e-05	6.89e-07
rs879620	T	C	T	C	0.0231	-0.0043	0.6179	NA	FALSE	FALSE	FALSE	Zizgbw	16	4015729	0.0069	0.5288	49269	Free T4	TRUE	reported	16	4015729	0.0018	5.3e-38	795624	ieu-b-40	body mass index || id:ieu-b-40	TRUE	reported	igd	3	TRUE	1.53156687415209	1.60555964074836	NA	NA	0.000206958	795624	7.88e-06	49269	TRUE	0.0126240416659073	0.527660402060721	0.000206958	7.88e-06
rs889398	C	T	C	T	0.0196	-0.0086	0.5753	NA	FALSE	FALSE	FALSE	Zizgbw	16	69556715	0.0065	0.1867	49269	Free T4	TRUE	reported	16	69556715	0.0016	1.3e-32	795624	ieu-b-40	body mass index || id:ieu-b-40	TRUE	reported	igd	3	TRUE	1.442780388694	1.42716412510965	NA	NA	0.000188575	795624	3.55e-05	49269	TRUE	0.0940056947986212	0.480782239873064	0.000188575	3.55e-05
rs901630	C	T	C	T	0.0146	-0.0021	0.6027	NA	FALSE	FALSE	FALSE	Zizgbw	6	98539519	0.0068	0.7625	49269	Free T4	TRUE	reported	6	98539519	0.0017	1.9e-18	795624	ieu-b-40	body mass index || id:ieu-b-40	TRUE	reported	igd	3	TRUE	1.50937025278757	1.51636188292901	NA	NA	9.27e-05	795624	1.94e-06	49269	TRUE	0.0760861166188915	0.236321040614311	9.27e-05	1.94e-06
rs902695	G	A	G	A	0.0103	6e-04	0.5202	NA	FALSE	FALSE	FALSE	Zizgbw	2	113955074	0.0068	0.9321	49269	Free T4	TRUE	reported	2	113955074	0.0017	2.2e-09	795624	ieu-b-40	body mass index || id:ieu-b-40	TRUE	reported	igd	3	TRUE	1.50937025278757	1.51636188292901	NA	NA	4.61e-05	795624	1.58e-07	49269	TRUE	0.168559929492328	0.117517715964142	4.61e-05	1.58e-07
rs9284814	A	G	A	G	0.0228	0.0164	0.892	NA	FALSE	FALSE	FALSE	Zizgbw	3	88273071	0.0109	0.1312	49269	Free T4	TRUE	reported	3	88273071	0.0027	3.1e-17	795624	ieu-b-40	body mass index || id:ieu-b-40	TRUE	reported	igd	3	TRUE	2.41943172873301	2.40833946112254	NA	NA	8.96e-05	795624	4.59e-05	49269	TRUE	0.56217974206162	0.228417471333637	8.96e-05	4.59e-05
rs9288754	C	T	C	T	0.0096	0.0038	0.5884	NA	FALSE	FALSE	FALSE	Zizgbw	3	194825090	0.0067	0.5712	49269	Free T4	TRUE	reported	3	194825090	0.0017	4.1e-08	795624	ieu-b-40	body mass index || id:ieu-b-40	TRUE	reported	igd	3	TRUE	1.48717363142304	1.51636188292901	NA	NA	4.01e-05	795624	6.53e-06	49269	TRUE	0.415894966669419	0.102221955190147	4.01e-05	6.53e-06
rs9294260	A	G	A	G	0.0147	-0.0037	0.4731	NA	FALSE	FALSE	FALSE	Zizgbw	6	83433228	0.0066	0.5727	49269	Free T4	TRUE	reported	6	83433228	0.0016	1.8e-19	795624	ieu-b-40	body mass index || id:ieu-b-40	TRUE	reported	igd	3	TRUE	1.46497701005852	1.42716412510965	NA	NA	0.000106082	795624	6.38e-06	49269	TRUE	0.0940379260218828	0.27043952691333	0.000106082	6.38e-06
rs9300422	A	G	A	G	0.0103	-0.0046	0.3097	NA	FALSE	FALSE	FALSE	Zizgbw	13	98223320	0.0073	0.5316	49269	Free T4	TRUE	reported	13	98223320	0.0018	4e-09	795624	ieu-b-40	body mass index || id:ieu-b-40	TRUE	reported	igd	3	TRUE	1.62035335961018	1.60555964074836	NA	NA	4.12e-05	795624	8.06e-06	49269	TRUE	0.440674800230713	0.105026164257455	4.12e-05	8.06e-06
rs930295	A	C	A	C	0.0211	-0.0089	0.1583	NA	FALSE	FALSE	FALSE	Zizgbw	2	50233352	0.0092	0.3347	49269	Free T4	TRUE	reported	2	50233352	0.0023	1e-19	795624	ieu-b-40	body mass index || id:ieu-b-40	TRUE	reported	igd	3	TRUE	2.04208916553612	2.05154842984513	NA	NA	0.000105769	795624	1.9e-05	49269	TRUE	0.201823804263585	0.269641497785297	0.000105769	1.9e-05
rs9367368	T	C	T	C	0.0121	0.001	0.6967	NA	FALSE	FALSE	FALSE	Zizgbw	6	13189275	0.0071	0.8883	49269	Free T4	TRUE	reported	6	13189275	0.0018	1e-11	795624	ieu-b-40	body mass index || id:ieu-b-40	TRUE	reported	igd	3	TRUE	1.57596011688113	1.60555964074836	NA	NA	5.68e-05	795624	4.03e-07	49269	TRUE	0.137118842530399	0.144795611570224	5.68e-05	4.03e-07
rs9375702	C	T	C	T	0.0115	-0.0074	0.295	NA	FALSE	FALSE	FALSE	Zizgbw	6	130384187	0.007	0.2893	49269	Free T4	TRUE	reported	6	130384187	0.0019	7.9e-10	795624	ieu-b-40	body mass index || id:ieu-b-40	TRUE	reported	igd	3	TRUE	1.55376349551661	1.69475739856771	NA	NA	4.6e-05	795624	2.27e-05	49269	TRUE	0.66381841287285	0.117262785113756	4.6e-05	2.27e-05
rs9408882	G	A	G	A	0.0093	0.0053	0.5406	NA	FALSE	FALSE	FALSE	Zizgbw	9	118664402	0.0065	0.4119	49269	Free T4	TRUE	reported	9	118664402	0.0016	1.3e-08	795624	ieu-b-40	body mass index || id:ieu-b-40	TRUE	reported	igd	3	TRUE	1.442780388694	1.42716412510965	NA	NA	4.25e-05	795624	1.35e-05	49269	TRUE	0.540010804164118	0.108340237472913	4.25e-05	1.35e-05
rs946824	T	C	T	C	0.0206	0.0065	0.141	NA	FALSE	FALSE	FALSE	Zizgbw	1	243684019	0.0097	0.5014	49269	Free T4	TRUE	reported	1	243684019	0.0026	1.1e-15	795624	ieu-b-40	body mass index || id:ieu-b-40	TRUE	reported	igd	3	TRUE	2.15307227235873	2.31914170330319	NA	NA	7.89e-05	795624	9.11e-06	49269	TRUE	0.206530515501059	0.201137786117479	7.89e-05	9.11e-06
rs9538162	T	C	T	C	0.0156	-0.0072	0.5862	NA	FALSE	FALSE	FALSE	Zizgbw	13	59265043	0.0066	0.2797	49269	Free T4	TRUE	reported	13	59265043	0.0018	4.8e-19	795624	ieu-b-40	body mass index || id:ieu-b-40	TRUE	reported	igd	3	TRUE	1.46497701005852	1.60555964074836	NA	NA	9.44e-05	795624	2.42e-05	49269	TRUE	0.301507906228368	0.240655276832492	9.44e-05	2.42e-05
rs9547153	G	A	G	A	0.0098	-0.0096	0.3839	NA	FALSE	FALSE	FALSE	Zizgbw	13	85903717	0.0067	0.1542	49269	Free T4	TRUE	reported	13	85903717	0.0017	8.7e-09	795624	ieu-b-40	body mass index || id:ieu-b-40	TRUE	reported	igd	3	TRUE	1.48717363142304	1.51636188292901	NA	NA	4.18e-05	795624	4.17e-05	49269	TRUE	0.998670074568216	0.106555735439998	4.18e-05	4.17e-05
rs9571687	C	A	C	A	0.0129	-0.0017	0.671	NA	FALSE	FALSE	FALSE	Zizgbw	13	67472713	0.0072	0.8131	49269	Free T4	TRUE	reported	13	67472713	0.0018	2.8e-12	795624	ieu-b-40	body mass index || id:ieu-b-40	TRUE	reported	igd	3	TRUE	1.59815673824566	1.60555964074836	NA	NA	6.46e-05	795624	1.13e-06	49269	TRUE	0.133030128005449	0.164680800559203	6.46e-05	1.13e-06
rs9615905	T	C	T	C	0.011	-0.0034	0.45	NA	FALSE	FALSE	FALSE	Zizgbw	22	48875699	0.0066	0.607	49269	Free T4	TRUE	reported	22	48875699	0.0017	2.7e-10	795624	ieu-b-40	body mass index || id:ieu-b-40	TRUE	reported	igd	3	TRUE	1.46497701005852	1.51636188292901	NA	NA	5.26e-05	795624	5.39e-06	49269	TRUE	0.288186585476206	0.134088330610293	5.26e-05	5.39e-06
rs962273	C	T	C	T	0.0137	-0.0087	0.7057	NA	FALSE	FALSE	FALSE	Zizgbw	17	46978353	0.0073	0.2331	49269	Free T4	TRUE	reported	17	46978353	0.0019	2.6e-13	795624	ieu-b-40	body mass index || id:ieu-b-40	TRUE	reported	igd	3	TRUE	1.62035335961018	1.69475739856771	NA	NA	6.53e-05	795624	2.88e-05	49269	TRUE	0.55877783586931	0.166465383971625	6.53e-05	2.88e-05
rs9650755	G	A	G	A	0.0154	-0.0037	0.2664	NA	FALSE	FALSE	FALSE	Zizgbw	9	96484342	0.0073	0.6136	49269	Free T4	TRUE	reported	9	96484342	0.002	2.8e-15	795624	ieu-b-40	body mass index || id:ieu-b-40	TRUE	reported	igd	3	TRUE	1.62035335961018	1.78395515638707	NA	NA	7.45e-05	795624	5.21e-06	49269	TRUE	0.171462845544335	0.189920141037687	7.45e-05	5.21e-06
rs9688431	T	C	T	C	0.0231	0.0182	0.93966	NA	FALSE	FALSE	FALSE	Zizgbw	6	73922654	0.0127	0.1536	49269	Free T4	TRUE	reported	6	73922654	0.0035	2.4e-11	795624	ieu-b-40	body mass index || id:ieu-b-40	TRUE	reported	igd	3	TRUE	2.81897091329442	3.12192152367736	NA	NA	5.47e-05	795624	4.17e-05	49269	TRUE	0.839814571857706	0.139441959846999	5.47e-05	4.17e-05
rs977747	T	G	T	G	0.0169	0.0142	0.4051	NA	FALSE	FALSE	FALSE	Zizgbw	1	47684677	0.0066	0.03237	49269	Free T4	TRUE	reported	1	47684677	0.0017	1.3e-24	795624	ieu-b-40	body mass index || id:ieu-b-40	TRUE	reported	igd	3	TRUE	1.46497701005852	1.51636188292901	NA	NA	0.000124198	795624	9.39e-05	49269	TRUE	0.754084143249428	0.316629182332982	0.000124198	9.39e-05
rs9806742	A	G	A	G	0.0208	-0.0126	0.8826	NA	FALSE	FALSE	FALSE	Zizgbw	15	73051219	0.0102	0.2169	49269	Free T4	TRUE	reported	15	73051219	0.0026	1.4e-15	795624	ieu-b-40	body mass index || id:ieu-b-40	TRUE	reported	igd	3	TRUE	2.26405537918135	2.31914170330319	NA	NA	8.04e-05	795624	3.1e-05	49269	TRUE	0.464096042893754	0.204962005868349	8.04e-05	3.1e-05
rs9845966	T	G	T	G	0.0105	0.0032	0.4521	NA	FALSE	FALSE	FALSE	Zizgbw	3	13433158	0.0065	0.6199	49269	Free T4	TRUE	reported	3	13433158	0.0017	2.5e-10	795624	ieu-b-40	body mass index || id:ieu-b-40	TRUE	reported	igd	3	TRUE	1.442780388694	1.51636188292901	NA	NA	4.79e-05	795624	4.92e-06	49269	TRUE	0.311069807109739	0.122106479990135	4.79e-05	4.92e-06
rs987237	G	A	G	A	0.0409	0.0142	0.1803	NA	FALSE	FALSE	FALSE	Zizgbw	6	50803050	0.0086	0.09911	49269	Free T4	TRUE	reported	6	50803050	0.0021	9.3e-84	795624	ieu-b-40	body mass index || id:ieu-b-40	TRUE	reported	igd	3	TRUE	1.90890943734898	1.87315291420642	NA	NA	0.000476534	795624	5.53e-05	49269	TRUE	0.00192936097465989	1.21529942660593	0.000476534	5.53e-05
rs9926784	T	C	T	C	0.0258	0.0166	0.8178	NA	FALSE	FALSE	FALSE	Zizgbw	16	19941968	0.0086	0.05517	49269	Free T4	TRUE	reported	16	19941968	0.0021	9.9e-35	795624	ieu-b-40	body mass index || id:ieu-b-40	TRUE	reported	igd	3	TRUE	1.90890943734898	1.87315291420642	NA	NA	0.000189676	795624	7.56e-05	49269	TRUE	0.274051305032128	0.483589831910598	0.000189676	7.56e-05
rs9927848	C	A	C	A	0.0122	-0.0018	0.2674	NA	FALSE	FALSE	FALSE	Zizgbw	16	23833071	0.0075	0.8151	49269	Free T4	TRUE	reported	16	23833071	0.002	6.4e-10	795624	ieu-b-40	body mass index || id:ieu-b-40	TRUE	reported	igd	3	TRUE	1.66474660233923	1.78395515638707	NA	NA	4.68e-05	795624	1.17e-06	49269	TRUE	0.21477470029145	0.119302233344521	4.68e-05	1.17e-06
rs9951619	G	T	G	T	0.0156	0.012	0.7643	NA	FALSE	FALSE	FALSE	Zizgbw	18	56882326	0.0077	0.118	49269	Free T4	TRUE	reported	18	56882326	0.002	1.4e-15	795624	ieu-b-40	body mass index || id:ieu-b-40	TRUE	reported	igd	3	TRUE	1.70913984506827	1.78395515638707	NA	NA	7.65e-05	795624	4.93e-05	49269	TRUE	0.710205979478513	0.195019058381043	7.65e-05	4.93e-05
rs998732	A	G	A	G	0.0171	0.004	0.8422	NA	FALSE	FALSE	FALSE	Zizgbw	19	19378671	0.0089	0.6564	49269	Free T4	TRUE	reported	19	19378671	0.0022	2e-14	795624	ieu-b-40	body mass index || id:ieu-b-40	TRUE	reported	igd	3	TRUE	1.97549930144255	1.96235067202577	NA	NA	7.59e-05	795624	4.1e-06	49269	TRUE	0.149750736811313	0.193489381036328	7.59e-05	4.1e-06
rs9989141	T	C	T	C	0.0162	-0.0055	0.6387	NA	FALSE	FALSE	FALSE	Zizgbw	14	94006257	0.0067	0.4192	49269	Free T4	TRUE	reported	14	94006257	0.0017	3.6e-21	795624	ieu-b-40	body mass index || id:ieu-b-40	TRUE	reported	igd	3	TRUE	1.48717363142304	1.51636188292901	NA	NA	0.000114124	795624	1.37e-05	49269	TRUE	0.132621845433072	0.290943692645159	0.000114124	1.37e-05
rs999889	G	A	G	A	0.0108	0.0061	0.7182	NA	FALSE	FALSE	FALSE	Zizgbw	10	84279949	0.0073	0.405	49269	Free T4	TRUE	reported	10	84279949	0.0019	1.4e-08	795624	ieu-b-40	body mass index || id:ieu-b-40	TRUE	reported	igd	3	TRUE	1.62035335961018	1.69475739856771	NA	NA	4.06e-05	795624	1.42e-05	49269	TRUE	0.574940508921256	0.103496594910471	4.06e-05	1.42e-05
